# Supplementary material for: Plasmids are vectors for redundant chromosomal genes in the Bacillus cereus group
Source: BMC Genomics. 2015 Jan 22;16(1):6. doi: 10.1186/s12864-014-1206-5 (PMC4326196; doi:10.1186/s12864-014-1206-5)
Supplement: Additional file 1: Table S3. — The 598 gene families shared by plasmids and chromosomes. [file 12864_2014_1206_MOESM1_ESM.xlsx]

## Sheet: 工作表1
Table S3 598 Gene families shared by plasmids and chromosomes
Chromosome number	Plasmid number	Example of operon	Protein accesion numbers of shared gene
20	1		Ba_Ames_Ancestor|YP_016670.1	Bt_97_27|YP_034421.1	Bc_E33L|YP_081680.1	Bc_CI|YP_003790017.1	Bc_03BB102|YP_002747499.1	Bt_Al_Hakam|YP_892990.1	Bc_AH820|YP_002449104.1	Bc_Q1|YP_002527887.1	Bc_AH187|YP_002336186.1	Bc_B4264|YP_002364918.1	Bc_14579|NP_829970.1	Bt_YBT1520|1520_66	Bt_HD1|HD1_2224	Bt_YBT020|ADY19318.1	Bc_10987|NP_976394.1	Bt_BMB171|YP_003662601.1	Bt_CT43|AEA13756.1	Bw_KBAB4|YP_001642960.1	Bc_G9842|YP_002443615.1	Bc_391_98|YP_001373433.1	pBC210|YP_002267624.1
10	1		Ba_Ames_Ancestor|YP_016767.1	pBC210|YP_002267723.1	Bc_AH820|YP_002449198.1	Bt_Al_Hakam|YP_893078.1	Bt_97_27|YP_034511.1	Bc_Q1|YP_002527980.1	Bc_E33L|YP_081770.1	Bc_CI|YP_003790109.1	Bc_03BB102|YP_002747590.1	Bt_YBT020|ADY19413.1	Bc_AH187|YP_002336278.1
10	1		Ba_Ames_Ancestor|YP_016770.1	Bt_Al_Hakam|YP_893080.1	Bt_97_27|YP_034513.1	Bc_CI|YP_003790111.1	Bc_AH820|YP_002449200.1	Bc_03BB102|YP_002747592.1	pBC210|YP_002267721.1	Bt_YBT020|ADY19415.1	Bc_Q1|YP_002527982.1	Bc_E33L|YP_081772.1	Bc_AH187|YP_002336280.1
10	1		Ba_Ames_Ancestor|YP_016771.1	Bt_Al_Hakam|YP_893081.1	Bt_97_27|YP_034514.1	Bc_Q1|YP_002527983.1	Bc_CI|YP_003790112.1	Bc_AH820|YP_002449201.1	Bc_AH187|YP_002336281.1	Bc_E33L|YP_081773.1	Bt_YBT020|ADY19416.1	Bc_03BB102|YP_002747593.1	pBC210|YP_002267720.1
19	13		Ba_Ames_Ancestor|YP_016801.1	Bc_AH820|YP_002449229.1	Bc_E33L|YP_081801.1	Bt_97_27|YP_034537.1	Bc_CI|YP_003790138.1	Bc_03BB102|YP_002747623.1	Bt_Al_Hakam|YP_893110.1	Bt_YBT020|ADY19446.1	Bc_Q1|YP_002528012.1	Bc_B4264|YP_002365032.1	Bc_14579|NP_830083.1	Bt_CT43|AEA13874.1	Bc_AH187|YP_002336307.1	Bt_BMB171|YP_003662716.1	Bc_G9842|YP_002443727.1	Bt_YBT1520|1520_178	Bt_HD1|HD1_2113	Bc_10987|NP_976542.1	Bw_KBAB4|YP_001643075.1	pCI-XO2|YP_003787107.1	pAW63|YP_001837267.1	pBWB402|YP_001642715.1	pBMB293|1520plasmids_95	pBMB74|Kscaffolds_12720	pPER272|ABK01287.1	pAH820_272|YP_002455112.1	pBT9727|YP_173298.1	pXO2|YP_016599.2	p03BB108_86|ZP_03115492.1	pBMB26|ADY24837.1	pCT281|AEA19391.1	pBMB302|Kscaffolds_12305
20	1		Ba_Ames_Ancestor|YP_016849.1	Bt_97_27|YP_034571.1	Bc_CI|YP_003790178.1	Bc_AH820|YP_002449271.1	Bc_03BB102|YP_002747664.1	Bt_Al_Hakam|YP_893143.1	Bc_E33L|YP_081833.1	Bt_YBT020|ADY19503.1	Bc_10987|NP_976592.1	Bc_Q1|YP_002528055.1	Bc_AH187|YP_002336348.1	Bt_BMB171|YP_003662756.1	Bc_G9842|YP_002443767.1	Bc_B4264|YP_002365071.1	Bw_KBAB4|YP_001643118.1	Bt_YBT1520|1520_225	Bt_HD1|HD1_2064	Bc_14579|NP_830124.1	Bc_391_98|YP_001373592.1	Bt_CT43|AEA13911.1	pBWB401|YP_001642614.1	Bc_G9842|YP_002445873.1
20	3		Ba_Ames_Ancestor|YP_016999.1	Bc_AH820|YP_002449414.1	Bt_97_27|YP_034705.1	Bc_CI|YP_003790304.1	Bc_03BB102|YP_002747796.1	Bt_Al_Hakam|YP_893283.1	Bc_E33L|YP_081961.1	Bc_Q1|YP_002528229.1	Bc_AH187|YP_002336516.1	Bt_YBT020|ADY19735.1	Bc_10987|NP_976816.1	Bw_KBAB4|YP_001643254.1	Bt_YBT1520|1520_504	Bt_HD1|HD1_1777	Bt_BMB171|YP_003662901.1	Bc_G9842|YP_002443906.1	Bc_14579|NP_830261.1	Bc_B4264|YP_002365221.1	Bt_CT43|AEA14057.1	Bc_391_98|YP_001373720.1	pBMB431|Kscaffolds_12016	pBMB400|1520plasmids_742	pAH1134_566|ZP_03234356.1
20	1		Ba_Ames_Ancestor|YP_017039.1	Bt_97_27|YP_034744.1	Bc_AH820|YP_002449453.1	Bc_E33L|YP_081999.1	Bc_CI|YP_003790342.1	Bt_Al_Hakam|YP_893319.1	Bc_03BB102|YP_002747834.1	Bt_YBT020|ADY19776.1	Bc_Q1|YP_002528268.1	Bc_AH187|YP_002336556.1	Bc_10987|NP_976857.1	Bc_G9842|YP_002443944.1	Bt_CT43|AEA14094.1	Bc_B4264|YP_002365258.1	Bt_YBT1520|1520_541	Bt_HD1|HD1_1740	Bt_BMB171|YP_003662940.1	Bc_14579|NP_830297.1	Bw_KBAB4|YP_001643289.1	Bc_391_98|YP_001373753.1	pE33L466|YP_245670.1
2	2		Ba_Ames_Ancestor|YP_017070.1	pALH1|YP_891157.1	p03BB108_42|ZP_03115613.1	Bc_G9842|YP_002446002.1
6	1		Ba_Ames_Ancestor|YP_017086.1	Ba_Ames_Ancestor|YP_020424.1	Bt_YBT1520|1520_1353	Bt_YBT1520|1520_297	Bt_HD1|HD1_908	Bw_KBAB4|YP_001646232.1	pBWB404|YP_001642862.1	Bc_E33L|YP_085010.1	Bc_CI|YP_003793403.1
19	1		Ba_Ames_Ancestor|YP_017176.1	Bc_E33L|YP_082072.1	Bc_AH820|YP_002449583.1	Bc_CI|YP_003790414.1	Bt_97_27|YP_034813.1	Bc_03BB102|YP_002747908.1	Bt_YBT020|ADY19853.1	Bc_Q1|YP_002528364.1	Bc_AH187|YP_002336686.1	Bt_Al_Hakam|YP_893393.1	Bc_10987|NP_976940.1	Bt_YBT1520|1520_619	Bt_HD1|HD1_1661	Bt_BMB171|YP_003663012.1	Bc_B4264|YP_002365350.1	Bc_G9842|YP_002444018.1	Bc_14579|NP_830372.1	pE33L466|YP_245551.1	Bc_391_98|YP_001373835.1	Bt_CT43|AEA14167.1
20	1		Ba_Ames_Ancestor|YP_017177.1	Ba_Ames_Ancestor|YP_019933.1	Bc_14579|NP_830373.1	Bc_14579|NP_832902.1	Bc_14579|NP_832227.1	Bt_BMB171|YP_003663013.1	Bt_BMB171|YP_003664754.1	Bt_HD1|HD1_1660	Bt_HD1|HD1_5345	Bt_YBT1520|1520_2819	Bt_YBT1520|1520_620	Bc_E33L|YP_082073.1	Bt_Al_Hakam|YP_893394.1	Bc_03BB102|YP_002747909.1	Bc_10987|NP_976942.1	Bc_AH820|YP_002449584.1	Bt_97_27|YP_034814.1	Bc_CI|YP_003790415.1	Bc_Q1|YP_002528365.1	Bt_YBT020|ADY19854.1	Bc_AH187|YP_002336687.1	Bc_G9842|YP_002444019.1	Bc_B4264|YP_002365351.1	Bw_KBAB4|YP_001643362.1	Bt_CT43|AEA14168.1	Bc_391_98|YP_001373836.1	pE33L466|YP_245643.1
19	1		Ba_Ames_Ancestor|YP_017186.1	Bc_AH820|YP_002449592.1	Bt_Al_Hakam|YP_893402.1	Bc_03BB102|YP_002747917.1	Bc_CI|YP_003790423.1	Bc_Q1|YP_002528373.1	Bt_YBT020|ADY19862.1	Bc_E33L|YP_082083.1	Bc_10987|NP_976950.1	Bt_97_27|YP_034822.1	Bc_AH187|YP_002336696.1	Bt_YBT1520|1520_629	Bt_HD1|HD1_1652	Bt_CT43|AEA14176.1	Bt_BMB171|YP_003663021.1	Bc_B4264|YP_002365359.1	Bc_14579|NP_830381.1	Bc_G9842|YP_002444027.1	Bw_KBAB4|YP_001643370.1	pBWB401|YP_001642508.1
20	1		Ba_Ames_Ancestor|YP_017219.2	Ba_Ames_Ancestor|YP_019780.2	Bc_10987|NP_976985.1	Bc_10987|NP_980389.1	Bc_14579|NP_830410.1	Bc_14579|NP_832851.1	Bc_AH187|YP_002336724.1	Bc_AH187|YP_002339112.1	Bc_AH820|YP_002449623.1	Bc_AH820|YP_002452102.1	Bc_B4264|YP_002365391.1	Bc_B4264|YP_002367838.1	Bc_CI|YP_003790455.1	Bc_CI|YP_003792840.1	Bc_E33L|YP_082112.1	Bc_E33L|YP_084436.1	Bc_G9842|YP_002444061.1	Bc_G9842|YP_002446610.1	Bc_Q1|YP_002528404.1	Bc_Q1|YP_002530665.1	Bt_97_27|YP_034851.1	Bt_97_27|YP_037221.1	Bt_Al_Hakam|YP_893431.1	Bt_Al_Hakam|YP_895593.1	Bt_BMB171|YP_003663056.1	Bt_BMB171|YP_003665350.1	Bt_CT43|AEA14208.1	Bt_CT43|AEA16110.1	Bt_YBT020|ADY19895.1	Bt_YBT020|ADY22343.1	Bc_03BB102|YP_002747944.1	Bc_391_98|YP_001373858.1	Bw_KBAB4|YP_001643401.1	Bt_YBT1520|1520_664	Bt_HD1|HD1_1619	p4AJ1_59|ZP_04109047.1
20	4		Ba_Ames_Ancestor|YP_017279.1	Bc_AH820|YP_002449681.1	Bt_97_27|YP_034909.1	Bc_CI|YP_003790514.1	Bc_10987|NP_977044.1	Bw_KBAB4|YP_001643458.1	Bt_YBT020|ADY19950.1	Bc_03BB102|YP_002748007.1	Bc_E33L|YP_082168.1	Bc_Q1|YP_002528464.1	Bc_G9842|YP_002444116.1	Bc_AH187|YP_002336783.1	Bt_Al_Hakam|YP_893488.1	Bt_YBT1520|1520_726	Bt_HD1|HD1_1551	Bt_BMB171|YP_003663109.1	Bc_14579|NP_830466.1	Bc_B4264|YP_002365447.1	Bt_CT43|AEA14264.1	Bc_391_98|YP_001373891.1	pPER272|ABK01072.1	pBMB171|YP_003667858.1	pBc10987|NP_982220.1	pAH820_272|YP_002455136.1
3	5		Ba_Ames_Ancestor|YP_017572.1	Bc_CI|YP_003790793.1	pAH1134_566|ZP_03233879.1	pBMB46|Kscaffolds_12983	Bt_CT43|AEA14268.1	p4BA1_82|ZP_04093584.1	pE33L466|YP_245898.1	pBWB404|YP_001642827.1
16	1		Ba_Ames_Ancestor|YP_017594.1	Bc_AH820|YP_002449998.1	Bt_97_27|YP_035226.1	Bt_YBT020|ADY20264.1	Bc_CI|YP_003790821.1	Bc_10987|NP_977372.1	Bc_G9842|YP_002444439.1	Bt_Al_Hakam|YP_893743.1	Bc_03BB102|YP_002748291.1	Bc_E33L|YP_082471.1	Bt_BMB171|YP_003663395.1	Bc_14579|NP_830764.1	Bt_CT43|AEA14600.1	Bw_KBAB4|YP_001643753.1	Bt_YBT1520|1520_1120	Bt_HD1|HD1_1168	pAH1134_566|ZP_03233965.1	Bc_03BB102|YP_002750582.1	Bt_Al_Hakam|YP_895692.1
20	5		Ba_Ames_Ancestor|YP_017629.1	Bt_Al_Hakam|YP_893773.1	pBT9727|YP_173282.1	Bt_YBT020|ADY20298.1	Bt_BMB171|YP_003663424.1	Bt_97_27|YP_035260.1	Bc_Q1|YP_002528799.1	Bc_E33L|YP_082507.1	Bc_CI|YP_003790854.1	Bc_B4264|YP_002365775.1	Bc_AH820|YP_002450029.1	Bc_AH187|YP_002337138.1	Bc_14579|NP_830798.1	Bc_03BB102|YP_002748327.1	Bw_KBAB4|YP_001643793.1	Bt_CT43|AEA14636.1	Bc_10987|NP_977418.1	pBMB171|YP_003667886.1	Bc_G9842|YP_002444475.1	Bt_YBT1520|1520_1159	Bt_HD1|HD1_196	Bc_391_98|YP_001374121.1	pCI-XO2|YP_003787069.1	pBWB401|YP_001642534.1	pXO2|YP_016562.2	Bc_14579|NP_831589.1	Bt_BMB171|YP_003664211.1	Bt_CT43|AEA15437.1	Bc_AH187|YP_002336989.1	Bc_AH187|YP_002339404.1	Bt_97_27|YP_037529.1	Bc_Q1|YP_002530951.1	Bc_CI|YP_003793139.1	Bc_B4264|YP_002366608.1	Bc_G9842|YP_002445266.1	Bt_YBT1520|1520_2066
16	1		Ba_Ames_Ancestor|YP_017650.2	Bt_97_27|YP_035280.1	Bc_E33L|YP_082535.1	Bc_CI|YP_003790880.1	Bc_AH820|YP_002450054.1	Bc_03BB102|YP_002748349.1	Bt_Al_Hakam|YP_893790.1	Bc_Q1|YP_002528819.1	Bc_AH187|YP_002337158.1	Bt_YBT020|ADY20387.1	Bc_G9842|YP_002444497.1	Bt_CT43|AEA14659.1	Bt_BMB171|YP_003663439.1	Bc_B4264|YP_002365792.1	Bc_14579|NP_830815.1	Bw_KBAB4|YP_001643823.1	pBWB402|YP_001642704.1
20	1		Ba_Ames_Ancestor|YP_017746.2	Bc_AH820|YP_002450156.1	Bt_Al_Hakam|YP_893863.1	Bc_03BB102|YP_002748456.1	Bc_E33L|YP_082626.1	Bc_CI|YP_003790976.1	Bt_YBT020|ADY20500.1	Bc_AH187|YP_002337251.1	Bt_97_27|YP_035360.1	Bc_Q1|YP_002528909.1	Bc_10987|NP_977546.1	Bc_391_98|YP_001374180.1	Bw_KBAB4|YP_001643907.1	pBWB401|YP_001642517.1	Bt_CT43|AEA14705.1	Bt_BMB171|YP_003663473.1	Bc_14579|NP_830849.1	Bc_B4264|YP_002365831.1	Bc_G9842|YP_002444529.1	Bt_YBT1520|1520_1219	Bt_HD1|HD1_1067
18	7		Ba_Ames_Ancestor|YP_017779.1	Bc_AH820|YP_002450191.1	Bt_Al_Hakam|YP_893893.1	Bc_10987|NP_977592.1	Bc_03BB102|YP_002748490.1	Bc_E33L|YP_082659.1	Bt_97_27|YP_035398.1	Bc_CI|YP_003791014.1	Bt_YBT1520|1520_1134	Bt_HD1|HD1_1150	pLVP1401|YP_004050035.1	Bc_14579|NP_830944.1	Bt_BMB171|YP_003663555.1	pBMB400|1520plasmids_424	pBMB431|Kscaffolds_12095	pAH1134_566|ZP_03233786.1	pE33L466|YP_245901.1	p4BA1_82|ZP_04093581.1	Bt_CT43|AEA14607.1	Bc_B4264|YP_002365746.1	Bc_G9842|YP_002444448.1	pW_87|ZP_03104456.1	Bt_YBT020|ADY20536.1	Bc_Q1|YP_002528941.1	Bc_AH187|YP_002337285.1	Bc_14579|NP_830774.1	Bt_BMB171|YP_003663401.1	Bt_CT43|AEA14783.1	Bc_B4264|YP_002365945.1	Bc_G9842|YP_002444607.1
20	1		Ba_Ames_Ancestor|YP_017935.1	Bt_Al_Hakam|YP_894032.1	Bc_AH820|YP_002450348.1	Bc_03BB102|YP_002748647.1	Bt_97_27|YP_035534.1	Bc_E33L|YP_082800.1	Bc_CI|YP_003791156.1	Bc_Q1|YP_002529101.1	Bc_AH187|YP_002337430.1	Bt_CT43|AEA14927.1	Bc_10987|NP_977742.1	Bc_G9842|YP_002444750.1	Bt_BMB171|YP_003663688.1	Bt_YBT1520|1520_1542	Bt_HD1|HD1_713	Bc_B4264|YP_002366090.1	Bc_14579|NP_831090.1	Bt_YBT020|ADY20684.1	Bw_KBAB4|YP_001644098.1	Bc_391_98|YP_001374356.1	p4AJ1_59|ZP_04109053.1
20	1	GBAA_1373--GBAA_1375	Ba_Ames_Ancestor|YP_017995.1	Bt_Al_Hakam|YP_894074.1	Bt_97_27|YP_035578.1	Bc_Q1|YP_002529149.1	Bc_E33L|YP_082844.1	Bc_CI|YP_003791205.1	Bc_AH820|YP_002450396.1	Bc_AH187|YP_002337480.1	Bc_03BB102|YP_002748696.1	Bt_BMB171|YP_003663734.1	Bc_B4264|YP_002366136.1	Bc_14579|NP_831137.1	Bc_10987|NP_977793.1	Bt_YBT020|ADY20731.1	Bt_CT43|AEA14973.1	Bt_YBT1520|1520_1592	Bt_HD1|HD1_665	Bc_G9842|YP_002444797.1	Bw_KBAB4|YP_001644153.1	Bc_391_98|YP_001374398.1	pAH1134_566|ZP_03233748.1
20	2		Ba_Ames_Ancestor|YP_017996.1	Bc_E33L|YP_082845.1	Bc_AH820|YP_002450397.1	Bc_Q1|YP_002529150.1	Bc_AH187|YP_002337481.1	Bc_10987|NP_977794.1	Bt_97_27|YP_035579.1	Bt_YBT020|ADY20732.1	Bt_CT43|AEA14974.1	Bt_BMB171|YP_003663735.1	Bc_03BB102|YP_002748697.1	Bt_Al_Hakam|YP_894075.1	Bc_G9842|YP_002444798.1	Bc_B4264|YP_002366137.1	Bc_CI|YP_003791206.1	Bw_KBAB4|YP_001644154.1	Bc_391_98|YP_001374399.1	Bt_YBT1520|1520_1593	Bt_HD1|HD1_664	Bc_14579|NP_831138.1	pAH1134_566|ZP_03233763.1	p03BB108_239|ZP_03115442.1
20	1		Ba_Ames_Ancestor|YP_018008.1	Bc_AH820|YP_002450409.1	Bt_97_27|YP_035591.1	Bc_E33L|YP_082857.1	Bc_CI|YP_003791218.1	Bt_YBT1520|1520_1606	Bt_HD1|HD1_652	Bc_14579|NP_831150.1	Bc_B4264|YP_002366150.1	Bt_Al_Hakam|YP_894087.1	Bt_BMB171|YP_003663747.1	Bt_YBT020|ADY20743.1	Bt_CT43|AEA14986.1	Bc_G9842|YP_002444810.1	Bc_Q1|YP_002529162.1	Bc_AH187|YP_002337493.1	Bc_03BB102|YP_002748709.1	Bc_10987|NP_977805.1	Bw_KBAB4|YP_001644166.1	Bc_391_98|YP_001374410.1	pE33L466|YP_245666.1
20	1		Ba_Ames_Ancestor|YP_018423.1	Bc_AH820|YP_002450784.1	Bc_CI|YP_003791579.1	Bc_E33L|YP_083194.1	Bt_97_27|YP_035963.1	Bc_03BB102|YP_002749069.1	Bt_Al_Hakam|YP_894408.1	Bt_YBT020|ADY21105.1	Bc_AH187|YP_002337862.1	Bc_10987|NP_978172.1	Bw_KBAB4|YP_001644519.1	Bt_YBT1520|1520_1978	Bt_HD1|HD1_283	Bc_G9842|YP_002445178.1	Bt_CT43|AEA15346.1	Bc_14579|NP_831500.1	Bt_BMB171|YP_003664129.1	Bc_B4264|YP_002366515.1	p03BB108_239|ZP_03115302.1	Bc_Q1|YP_002529512.1	Bc_391_98|YP_001375285.1
18	1		Ba_Ames_Ancestor|YP_018453.1	Bc_AH820|YP_002450812.1	Bt_Al_Hakam|YP_894433.1	Bc_10987|NP_978204.1	Bt_YBT020|ADY21144.1	Bc_E33L|YP_083221.1	Bc_AH187|YP_002337891.1	Bc_Q1|YP_002529544.1	Bc_03BB102|YP_002749099.1	Bc_CI|YP_003791605.1	Bt_97_27|YP_035994.1	Bw_KBAB4|YP_001644548.1	Bc_B4264|YP_002366544.1	Bc_14579|NP_831527.1	Bt_YBT1520|1520_2010	Bt_HD1|HD1_250	Bt_BMB171|YP_003664155.1	Bc_G9842|YP_002445206.1	pE33L8|YP_246003.1
18	1		Ba_Ames_Ancestor|YP_018464.1	Bc_AH820|YP_002450821.1	Bc_AH187|YP_002337903.1	Bt_97_27|YP_036004.1	Bc_Q1|YP_002529555.1	Bc_E33L|YP_083243.1	Bc_CI|YP_003791614.1	Bt_YBT020|ADY21159.1	Bc_10987|NP_978230.1	Bc_03BB102|YP_002749110.1	Bt_Al_Hakam|YP_894441.1	Bc_G9842|YP_002445213.1	Bt_BMB171|YP_003664162.1	Bc_14579|NP_831535.1	Bc_B4264|YP_002366551.1	Bt_CT43|AEA15379.1	Bt_YBT1520|1520_2017	Bt_HD1|HD1_243	pE33L466|YP_245896.1
19	1		Ba_Ames_Ancestor|YP_018473.1	Bt_Al_Hakam|YP_894448.1	Bc_E33L|YP_083250.1	Bt_YBT020|ADY21166.1	Bt_97_27|YP_036012.1	Bc_10987|NP_978237.1	Bc_CI|YP_003791620.1	Bc_AH187|YP_002337910.1	Bc_Q1|YP_002529562.1	Bc_AH820|YP_002450828.1	Bc_03BB102|YP_002749116.1	Bw_KBAB4|YP_001644560.1	Bt_BMB171|YP_003664168.1	Bc_14579|NP_831540.1	Bc_G9842|YP_002445218.1	Bc_B4264|YP_002366557.1	Bt_CT43|AEA15385.1	Bt_HD1|HD1_237	Bt_YBT1520|1520_2024	pE33L466|YP_245927.1
15	4		Ba_Ames_Ancestor|YP_018506.1	Bc_AH820|YP_002450855.1	Bc_E33L|YP_083277.1	Bc_CI|YP_003791648.1	Bt_97_27|YP_036040.1	Bc_10987|NP_978269.1	Bc_AH187|YP_002337936.1	Bt_BMB171|YP_003663385.1	Bc_Q1|YP_002529587.1	Bc_14579|NP_830754.1	Bt_CT43|AEA14587.1	Bc_B4264|YP_002365727.1	Bc_G9842|YP_002444421.1	Bt_YBT1520|1520_1092	Bt_HD1|HD1_1200	pBWB401|YP_001642461.1	pAH1134_566|ZP_03234209.1	pBMB400|1520plasmids_493	pBMB431|Kscaffolds_12184
13	4		Ba_Ames_Ancestor|YP_018545.1	Bc_03BB102|YP_002749243.1	Bt_Al_Hakam|YP_894515.1	Bc_AH820|YP_002450888.1	Bt_97_27|YP_036073.1	Bt_YBT1520|1520_2082	Bt_HD1|HD1_182	Bw_KBAB4|YP_001644627.1	Bc_14579|NP_831603.1	Bt_BMB171|YP_003664229.1	Bc_G9842|YP_002445286.1	Bt_CT43|AEA15453.1	Bc_B4264|YP_002366625.1	pPER272|ABK01137.1	pBMB171|YP_003667857.1	pBc10987|NP_982219.1	pAH820_272|YP_002455137.1
18	4		Ba_Ames_Ancestor|YP_018547.1	Bc_AH820|YP_002450890.1	Bt_97_27|YP_036075.1	Bc_03BB102|YP_002749245.1	Bt_Al_Hakam|YP_894517.1	Bw_KBAB4|YP_001644628.1	Bc_10987|NP_978299.1	Bt_CT43|AEA15454.1	Bc_14579|NP_831604.1	Bc_B4264|YP_002366627.1	Bc_G9842|YP_002445287.1	Bt_YBT020|ADY21225.1	Bt_BMB171|YP_003664230.1	Bc_CI|YP_003791681.1	Bt_YBT1520|1520_2083	Bt_HD1|HD1_181	pPER272|ABK01265.1	pBc10987|NP_982192.1	pAH820_272|YP_002455159.1	Bc_Q1|YP_002529615.1	Bc_AH187|YP_002337963.1	pBMB171|YP_003667837.1
19	1		Ba_Ames_Ancestor|YP_018568.2	Bt_YBT020|ADY21243.1	Bt_Al_Hakam|YP_894534.1	Bt_97_27|YP_036095.1	Bc_E33L|YP_083336.1	Bc_CI|YP_003791699.1	Bc_AH820|YP_002450910.1	Bc_AH187|YP_002337981.1	Bc_10987|NP_978323.1	Bc_03BB102|YP_002749263.1	Bt_YBT1520|1520_2100	Bt_BMB171|YP_003664247.1	Bc_B4264|YP_002366644.1	Bc_14579|NP_831694.1	Bt_CT43|AEA15559.1	Bc_G9842|YP_002445306.1	Bt_HD1|HD1_164	Bc_391_98|YP_001374795.1	Bw_KBAB4|YP_001644659.1	p4AJ1_59|ZP_04109052.1
6	1		Ba_Ames_Ancestor|YP_018571.1	Bc_AH820|YP_002450913.1	Bt_Al_Hakam|YP_894537.1	Bc_E33L|YP_083339.1	Bc_03BB102|YP_002749267.1	Bt_YBT020|ADY21246.1	p4AJ1_228|EEM56269.1
12	1		Ba_Ames_Ancestor|YP_018584.1	Bt_Al_Hakam|YP_894550.1	Bc_03BB102|YP_002749280.1	Bc_AH820|YP_002450926.1	Bc_E33L|YP_083352.1	Bc_CI|YP_003791710.1	Bt_YBT020|ADY21259.1	Bc_Q1|YP_002529642.1	Bc_AH187|YP_002337992.1	Bc_10987|NP_978334.1	Bt_CT43|AEA15571.1	pBWB401|YP_001642429.1	Bc_391_98|YP_001375047.1
19	1		Ba_Ames_Ancestor|YP_018595.1	Bt_Al_Hakam|YP_894559.1	Bc_AH820|YP_002450937.1	Bc_03BB102|YP_002749291.1	Bc_E33L|YP_083363.1	Bt_97_27|YP_036117.1	Bc_CI|YP_003791721.1	Bc_AH187|YP_002338010.1	Bc_Q1|YP_002529659.1	Bc_10987|NP_978351.1	Bt_YBT020|ADY21276.1	Bt_BMB171|YP_003664273.1	Bc_14579|NP_831722.1	Bc_B4264|YP_002366674.1	Bt_YBT1520|1520_2129	Bt_HD1|HD1_135	Bt_CT43|AEA15588.1	Bc_G9842|YP_002445350.1	Bw_KBAB4|YP_001644680.1	pE33L466|YP_245850.1
20	3		Ba_Ames_Ancestor|YP_018621.1	Bt_Al_Hakam|YP_894580.1	Bt_97_27|YP_036140.1	Bc_E33L|YP_083386.1	Bc_CI|YP_003791742.1	Bc_AH820|YP_002450962.1	Bc_03BB102|YP_002749313.1	Bc_Q1|YP_002529681.1	Bc_AH187|YP_002338033.1	Bc_10987|NP_978376.1	Bt_YBT020|ADY21302.1	Bt_YBT1520|1520_2151	Bt_HD1|HD1_112	Bt_CT43|AEA15614.1	Bt_BMB171|YP_003664296.1	Bc_B4264|YP_002366696.1	Bc_14579|NP_831744.1	Bw_KBAB4|YP_001644700.1	Bc_G9842|YP_002445371.1	Bc_391_98|YP_001374810.1	p03BB108_239|ZP_03115417.1	pBWB401|YP_001642541.1	pAH1134_566|ZP_03234132.1	p03BB108_239|ZP_03115404.1	Bc_G9842|YP_002445887.1	Bt_YBT1520|1520_3506	Bt_HD1|HD1_4683	Bw_KBAB4|YP_001647442.1
20	1		Ba_Ames_Ancestor|YP_018641.1	Bt_97_27|YP_036155.1	Bc_AH820|YP_002450978.1	Bc_03BB102|YP_002749331.1	Bt_Al_Hakam|YP_894596.1	Bc_E33L|YP_083402.1	Bc_CI|YP_003791758.1	Bc_10987|NP_978386.1	Bc_Q1|YP_002529693.1	Bc_AH187|YP_002338045.1	Bt_YBT020|ADY21313.1	Bt_CT43|AEA15632.1	Bc_G9842|YP_002445389.1	Bc_14579|NP_831760.1	Bt_BMB171|YP_003664313.1	Bc_B4264|YP_002366714.1	Bt_HD1|HD1_90	Bw_KBAB4|YP_001644718.1	Bt_YBT1520|1520_2174	p03BB108_239|ZP_03115297.1	Bc_391_98|YP_001374817.1
3	3		Ba_Ames_Ancestor|YP_018674.1	Bc_E33L|YP_083435.1	Bc_AH820|YP_002451015.1	pBMB431|Kscaffolds_12099	pBMB400|1520plasmids_731	pBWB401|YP_001642624.1
2	4	GBAA_2132/GBAA_2131	Ba_Ames_Ancestor|YP_018772.1	Bc_AH820|YP_002451112.1	pBMB431|Kscaffolds_12244	pBMB400|1520plasmids_479	pBc239|YP_002533280.1	pAH1134_566|ZP_03233714.1
2	4		Ba_Ames_Ancestor|YP_018773.1	Bc_AH820|YP_002451113.1	pBc239|YP_002533281.1	pBMB431|Kscaffolds_12245	pBMB400|1520plasmids_767	pAH1134_566|ZP_03234322.1
2	4		Ba_Ames_Ancestor|YP_018774.1	Bc_AH820|YP_002451114.1	pBMB431|Kscaffolds_12246	pBMB400|1520plasmids_778	pAH1134_566|ZP_03233881.1	pBc239|YP_002533282.1
10	1		Ba_Ames_Ancestor|YP_018800.1	Bt_Al_Hakam|YP_894736.1	Bc_CI|YP_003791904.1	Bc_03BB102|YP_002749513.1	Bt_YBT020|ADY21468.1	Bc_E33L|YP_083549.1	Bc_Q1|YP_002529847.1	Bt_97_27|YP_036307.1	Bc_AH187|YP_002338255.1	Bt_CT43|AEA17411.1	p4BA1_82|ZP_04093637.1
20	1		Ba_Ames_Ancestor|YP_018808.1	Bt_Al_Hakam|YP_894751.1	Bt_97_27|YP_036312.1	Bc_E33L|YP_083557.1	Bc_CI|YP_003791910.1	Bc_03BB102|YP_002749528.1	Bt_YBT020|ADY21477.1	Bt_HD1|HD1_5769	Bt_CT43|AEA15783.1	Bt_BMB171|YP_003664471.1	Bc_G9842|YP_002445577.1	Bc_B4264|YP_002366891.1	Bc_14579|NP_831918.1	Bc_Q1|YP_002529854.1	Bc_AH187|YP_002338262.1	Bc_10987|NP_978538.1	Bc_AH820|YP_002451141.1	Bw_KBAB4|YP_001644857.1	Bc_391_98|YP_001374918.1	pAH1134_566|ZP_03233967.1	Bt_YBT1520|1520_2377
6	1		Ba_Ames_Ancestor|YP_018973.1	Bt_Al_Hakam|YP_894887.1	Bc_AH820|YP_002451299.1	Bc_03BB102|YP_002749669.1	Bt_97_27|YP_036434.1	pBWB401|YP_001642480.1	Bc_CI|YP_003792059.1
7	1		Ba_Ames_Ancestor|YP_018974.2	Bt_97_27|YP_036435.1	Bc_03BB102|YP_002749670.1	Bc_E33L|YP_083684.1	Bc_10987|NP_978662.1	Bw_KBAB4|YP_001645928.1	pW_87|ZP_03104425.1	Bc_391_98|YP_001375594.1
19	1		Ba_Ames_Ancestor|YP_018980.1	Bt_97_27|YP_036440.1	Bc_AH820|YP_002451306.1	Bc_03BB102|YP_002749676.1	Bc_CI|YP_003792066.1	Bt_Al_Hakam|YP_894891.1	Bc_E33L|YP_083689.1	Bc_Q1|YP_002529975.1	Bc_AH187|YP_002338386.1	Bt_YBT020|ADY21614.1	Bc_10987|NP_978665.1	Bc_14579|NP_832029.1	Bt_BMB171|YP_003664574.1	Bc_B4264|YP_002367014.1	Bc_G9842|YP_002445694.1	Bt_YBT1520|1520_2526	Bt_HD1|HD1_5629	Bt_CT43|AEA15914.1	Bw_KBAB4|YP_001644988.1	pAH1134_566|ZP_03234185.1
20	1		Ba_Ames_Ancestor|YP_018989.1	Bt_Al_Hakam|YP_894901.1	Bc_03BB102|YP_002749687.1	Bt_97_27|YP_036449.1	Bc_CI|YP_003792078.1	Bc_AH820|YP_002451314.1	Bc_E33L|YP_083699.1	Bc_Q1|YP_002529988.1	Bc_AH187|YP_002338400.1	Bc_10987|NP_978680.1	Bt_BMB171|YP_003664586.1	Bc_B4264|YP_002367029.1	Bt_YBT1520|1520_2541	Bc_14579|NP_832044.1	Bw_KBAB4|YP_001645002.1	Bt_CT43|AEA15926.1	Bc_G9842|YP_002445708.1	Bt_HD1|HD1_5613	Bc_391_98|YP_001375019.1	pBWB401|YP_001642578.1	Bt_YBT020|ADY21623.1
18	1		Ba_Ames_Ancestor|YP_019108.1	Bt_Al_Hakam|YP_895007.1	Bt_97_27|YP_036586.1	Bc_AH820|YP_002451436.1	Bc_03BB102|YP_002749805.1	Bc_E33L|YP_083809.1	Bc_CI|YP_003792191.1	Bc_AH187|YP_002338517.1	Bc_Q1|YP_002530104.1	Bt_YBT020|ADY21737.1	Bc_10987|NP_978811.1	Bt_YBT1520|1520_2659	Bt_HD1|HD1_5500	Bc_B4264|YP_002367140.1	Bt_BMB171|YP_003664692.1	Bc_14579|NP_832162.1	Bc_G9842|YP_002445814.1	p4AJ1_59|ZP_04109048.1	Bt_CT43|AEA16057.1
13	1		Ba_Ames_Ancestor|YP_019117.1	Bc_Q1|YP_002530112.1	Bc_E33L|YP_083816.1	Bc_CI|YP_003792199.1	Bc_AH187|YP_002338525.1	Bt_Al_Hakam|YP_895016.1	Bt_97_27|YP_036597.1	Bc_AH820|YP_002451448.1	Bc_03BB102|YP_002749817.1	Bc_G9842|YP_002445789.1	Bc_14579|NP_832136.1	Bc_B4264|YP_002367118.1	pE33L466|YP_245866.1	Bt_BMB171|YP_003664667.1
8	1		Ba_Ames_Ancestor|YP_019136.1	Bt_97_27|YP_036611.1	Bc_AH820|YP_002451465.1	Bc_E33L|YP_083831.1	Bt_Al_Hakam|YP_895050.1	Bc_03BB102|YP_002749855.1	Bc_CI|YP_003792245.1	Bt_YBT020|ADY21761.1	pBWB401|YP_001642515.1
6	1		Ba_Ames_Ancestor|YP_019144.1	Bt_97_27|YP_036618.1	Bc_CI|YP_003792254.1	Bc_AH820|YP_002451473.1	pE33L466|YP_245878.1	Bc_E33L|YP_083838.1	Bc_391_98|YP_001375011.1	Bt_97_27|YP_036521.1
7	1		Ba_Ames_Ancestor|YP_019145.1	Bt_97_27|YP_036619.1	Bc_CI|YP_003792255.1	Bc_AH820|YP_002451474.1	Bc_E33L|YP_083839.1	Bt_Al_Hakam|YP_895061.1	Bc_03BB102|YP_002749866.1	pE33L466|YP_245785.1
7	1		Ba_Ames_Ancestor|YP_019146.1	Bc_AH820|YP_002451475.1	Bc_E33L|YP_083840.1	Bc_CI|YP_003792256.1	Bt_97_27|YP_036620.1	Bt_Al_Hakam|YP_895062.1	Bc_03BB102|YP_002749867.1	pE33L466|YP_245786.1
7	1		Ba_Ames_Ancestor|YP_019147.1	Bt_97_27|YP_036621.1	Bc_CI|YP_003792257.1	Bt_Al_Hakam|YP_895063.1	Bc_03BB102|YP_002749869.1	Bc_E33L|YP_083841.1	pE33L466|YP_245787.1	Bc_AH820|YP_002451476.1
7	1		Ba_Ames_Ancestor|YP_019148.1	Bt_97_27|YP_036622.1	Bc_CI|YP_003792258.1	Bc_E33L|YP_083842.1	Bc_03BB102|YP_002749870.1	Bt_Al_Hakam|YP_895064.1	pE33L466|YP_245788.1	Bc_AH820|YP_002451478.1
8	1		Ba_Ames_Ancestor|YP_019149.1	Bc_CI|YP_003792259.1	Bt_97_27|YP_036623.1	Bc_AH820|YP_002451479.1	Bt_Al_Hakam|YP_895065.1	Bc_03BB102|YP_002749871.1	pE33L466|YP_245789.1	Bc_E33L|YP_083843.1	Bw_KBAB4|YP_001645977.1
7	1		Ba_Ames_Ancestor|YP_019150.1	Bt_97_27|YP_036624.1	Bc_CI|YP_003792260.1	Bc_AH820|YP_002451480.1	Bc_E33L|YP_083844.1	Bt_Al_Hakam|YP_895066.1	Bc_03BB102|YP_002749872.1	pE33L466|YP_245790.1
7	1		Ba_Ames_Ancestor|YP_019153.1	Bt_97_27|YP_036626.1	Bc_AH820|YP_002451482.1	Bc_CI|YP_003792262.1	Bc_E33L|YP_083846.1	Bc_03BB102|YP_002749874.1	Bt_Al_Hakam|YP_895068.1	pE33L466|YP_245793.1
7	2		Ba_Ames_Ancestor|YP_019154.1	Bt_97_27|YP_036627.1	Bc_CI|YP_003792263.1	Bc_AH820|YP_002451483.1	pE33L466|YP_245794.1	Bt_Al_Hakam|YP_895069.1	Bc_03BB102|YP_002749875.1	Bc_E33L|YP_083847.1	pBMB171|YP_003667741.1
11	4		Ba_Ames_Ancestor|YP_019165.1	Bt_97_27|YP_036635.1	Bc_CI|YP_003792272.1	Bc_E33L|YP_083857.1	Bc_AH820|YP_002451492.1	Bc_03BB102|YP_002749886.1	Bt_Al_Hakam|YP_895078.1	Bc_G9842|YP_002445878.1	pAH1134_566|ZP_03234056.1	Bt_YBT1520|1520_2717	Bt_HD1|HD1_5445	pBtoxis|YP_001573839.1	pBMB431|Kscaffolds_12106	pBMB400|1520plasmids_546	Bt_CT43|AEA14339.1
14	1		Ba_Ames_Ancestor|YP_019172.1	Bc_E33L|YP_083862.1	Bt_97_27|YP_036640.1	Bc_AH820|YP_002451498.1	Bt_CT43|AEA17125.1	Bt_BMB171|YP_003665730.1	Bw_KBAB4|YP_001644449.1	Bc_03BB102|YP_002749892.1	Bc_G9842|YP_002447020.1	Bc_B4264|YP_002368334.1	Bt_YBT020|ADY22675.1	pBMB171|YP_003667794.1	Bt_YBT1520|1520_3782	Bt_HD1|HD1_4417	Bt_Al_Hakam|YP_895084.1
16	3		Ba_Ames_Ancestor|YP_019242.1	Bt_Al_Hakam|YP_895144.1	Bc_AH820|YP_002451568.1	Bc_E33L|YP_083936.1	Bc_CI|YP_003792355.1	Bt_YBT020|ADY21832.1	Bt_97_27|YP_036708.1	Bc_B4264|YP_002367284.1	Bt_BMB171|YP_003664836.1	Bc_14579|NP_832301.1	Bw_KBAB4|YP_001645366.1	Bt_YBT1520|1520_3389	Bt_HD1|HD1_4796	Bt_CT43|AEA16210.1	Bc_G9842|YP_002445971.1	pPER272|ABK01108.1	pH308197_258|YP_002267294.1	pAH820_272|YP_002455100.1	Bc_03BB102|YP_002749963.1
19	1		Ba_Ames_Ancestor|YP_019244.1	Bc_AH820|YP_002451570.1	Bc_14579|NP_832302.1	Bt_BMB171|YP_003664837.1	Bc_E33L|YP_083938.1	Bt_YBT020|ADY21834.1	Bc_B4264|YP_002367285.1	Bt_Al_Hakam|YP_895146.1	Bc_03BB102|YP_002749966.1	Bc_Q1|YP_002530194.1	Bt_97_27|YP_036709.1	Bt_YBT1520|1520_3388	Bt_HD1|HD1_4797	Bt_CT43|AEA16212.1	Bw_KBAB4|YP_001645364.1	Bc_CI|YP_003792357.1	Bc_AH187|YP_002338611.1	Bc_10987|NP_978927.1	Bc_G9842|YP_002445972.1	pAH1134_566|ZP_03234103.1	Bw_KBAB4|YP_001645151.1
4	1		Ba_Ames_Ancestor|YP_019298.1	Bc_AH820|YP_002451625.1	Bt_97_27|YP_037437.1	pBWB401|YP_001642553.1	Bc_G9842|YP_002446707.1
11	1		Ba_Ames_Ancestor|YP_019314.1	Bc_AH820|YP_002451637.1	Bc_E33L|YP_084010.1	Bt_BMB171|YP_003664938.1	Bt_CT43|AEA16338.1	Bc_G9842|YP_002446102.1	Bc_B4264|YP_002367403.1	Bt_YBT1520|1520_3307	Bt_HD1|HD1_4873	Bc_14579|NP_832437.1	pE33L466|YP_245589.1	Bc_10987|NP_979015.1
18	1		Ba_Ames_Ancestor|YP_019319.1	Bc_AH820|YP_002451643.1	Bc_03BB102|YP_002750040.1	Bt_Al_Hakam|YP_895210.1	Bc_Q1|YP_002530255.1	Bc_AH187|YP_002338694.1	Bt_97_27|YP_036781.1	Bt_BMB171|YP_003664943.1	Bc_B4264|YP_002367409.1	Bt_CT43|AEA16344.1	Bc_14579|NP_832443.1	Bt_YBT1520|1520_3301	Bt_HD1|HD1_4879	Bc_G9842|YP_002446108.1	Bw_KBAB4|YP_001645298.1	Bc_E33L|YP_084016.1	Bc_CI|YP_003792422.1	Bt_YBT020|ADY21918.1	pE33L466|YP_245564.1
16	5		Ba_Ames_Ancestor|YP_019372.1	Bt_Al_Hakam|YP_895250.1	Bt_97_27|YP_036827.1	Bc_03BB102|YP_002750085.1	Bc_CI|YP_003792467.1	Bc_AH820|YP_002451690.1	Bc_E33L|YP_084055.1	Bc_Q1|YP_002530298.1	pCT83|AEA19861.1	pCT281|AEA19411.1	pBMB293|1520plasmids_56	Bt_CT43|AEA14619.1	Bc_G9842|YP_002444457.1	Bc_B4264|YP_002365756.1	Bt_HD1|HD1_1144	Bc_391_98|YP_001377118.1	Bw_KBAB4|YP_001645938.1	pBtoxis|YP_001573832.1	Bt_BMB171|YP_003663406.1	Bt_YBT1520|1520_1140	pBMB302|Kscaffolds_12328
12	4	GBAA_2924/GBAA_2923	Ba_Ames_Ancestor|YP_019565.1	Bc_AH820|YP_002451872.1	Bc_CI|YP_003792643.1	Bt_97_27|YP_036990.1	Bc_Q1|YP_002530471.1	Bc_AH187|YP_002338919.1	Bc_E33L|YP_084230.1	Bc_10987|NP_979265.1	Bc_14579|NP_832661.1	pBMB431|Kscaffolds_11920	pBMB400|1520plasmids_517	Bt_BMB171|YP_003665152.1	Bc_B4264|YP_002367641.1	Bt_CT43|AEA16586.1	p4AJ1_228|EEM56284.1	pCT83|AEA19824.1
12	4		Ba_Ames_Ancestor|YP_019566.1	Bc_AH820|YP_002451873.1	Bc_CI|YP_003792644.1	Bc_E33L|YP_084231.1	Bt_97_27|YP_036991.1	Bc_Q1|YP_002530472.1	Bc_AH187|YP_002338920.1	Bc_10987|NP_979266.1	Bc_B4264|YP_002367642.1	Bt_BMB171|YP_003665153.1	Bc_14579|NP_832662.1	Bt_CT43|AEA16587.1	p4AJ1_228|EEM56283.1	pCT83|AEA19825.1	pBMB431|Kscaffolds_11921	pBMB400|1520plasmids_475
20	1		Ba_Ames_Ancestor|YP_019703.1	Bc_CI|YP_003792773.1	Bt_Al_Hakam|YP_895523.1	Bc_AH820|YP_002452024.1	Bt_YBT1520|1520_2900	Bt_HD1|HD1_5269	Bc_Q1|YP_002530590.1	Bc_AH187|YP_002339041.1	Bc_03BB102|YP_002750396.1	Bc_G9842|YP_002446529.1	Bc_B4264|YP_002367766.1	Bc_14579|NP_832785.1	Bt_97_27|YP_037145.1	Bt_CT43|AEA16704.1	Bc_10987|NP_979396.1	Bt_BMB171|YP_003665280.1	Bc_E33L|YP_084368.1	Bt_YBT020|ADY22268.1	Bw_KBAB4|YP_001645663.1	pBtoxis|YP_001573828.1	Bc_391_98|YP_001375310.1
19	1		Ba_Ames_Ancestor|YP_019748.1	Bt_Al_Hakam|YP_895557.1	Bc_AH820|YP_002452061.1	Bt_97_27|YP_037183.1	Bt_YBT020|ADY22309.1	Bc_E33L|YP_084407.1	Bc_03BB102|YP_002750438.1	Bc_Q1|YP_002530633.1	Bc_AH187|YP_002339079.1	Bc_CI|YP_003792813.1	Bt_HD1|HD1_5305	Bt_BMB171|YP_003665317.1	Bc_B4264|YP_002367804.1	Bt_CT43|AEA16744.1	Bc_G9842|YP_002446577.1	Bt_YBT1520|1520_2861	Bc_10987|NP_979431.1	Bc_14579|NP_832821.1	Bw_KBAB4|YP_001645703.1	pAH1134_566|ZP_03234307.1
13	1		Ba_Ames_Ancestor|YP_019826.1	Bc_AH820|YP_002452142.1	Bc_10987|NP_979499.1	Bc_14579|NP_832889.1	Bc_AH187|YP_002339152.1	Bt_BMB171|YP_003665388.1	Bt_97_27|YP_037271.1	Bt_CT43|AEA16782.1	Bc_G9842|YP_002446647.1	Bc_B4264|YP_002367886.1	Bt_YBT1520|1520_2793	Bt_HD1|HD1_5371	Bc_Q1|YP_002530702.1	pBWB401|YP_001642622.1
6	1	GBAA_3191--GBAA_3189	Ba_Ames_Ancestor|YP_019830.1	Bc_CI|YP_003792895.1	Bt_Al_Hakam|YP_895627.1	Bc_03BB102|YP_002750497.1	Bc_G9842|YP_002446649.1	pE33L54|YP_245979.1	Bc_391_98|YP_001376826.1
6	1		Ba_Ames_Ancestor|YP_019831.1	Bt_Al_Hakam|YP_895628.1	Bc_03BB102|YP_002750498.1	Bc_CI|YP_003792896.1	Bc_G9842|YP_002446650.1	pE33L54|YP_245980.1	Bc_391_98|YP_001376827.1
6	1		Ba_Ames_Ancestor|YP_019832.1	Bt_Al_Hakam|YP_895629.1	Bc_03BB102|YP_002750499.1	Bc_CI|YP_003792897.1	Bc_G9842|YP_002446651.1	pE33L54|YP_245981.1	Bc_391_98|YP_001376828.1
20	4	GBAA_3199--GBAA_3196	Ba_Ames_Ancestor|YP_019837.1	Bc_10987|NP_979509.1	Bt_BMB171|YP_003665395.1	Bt_YBT1520|1520_2789	Bt_HD1|HD1_5375	Bt_YBT020|ADY22396.1	Bt_97_27|YP_037286.1	Bc_Q1|YP_002530724.1	Bc_14579|NP_832893.1	Bc_E33L|YP_084485.1	Bc_AH820|YP_002452151.1	Bt_CT43|AEA16784.1	Bc_AH187|YP_002339170.1	Bc_CI|YP_003792903.1	Bw_KBAB4|YP_001645733.1	Bc_G9842|YP_002446654.1	Bt_Al_Hakam|YP_895633.2	Bc_03BB102|YP_002750503.1	pPER272|ABK01114.1	pBMB171|YP_003667812.1	pBc10987|NP_982165.1	pAH820_272|YP_002455186.1	Bc_391_98|YP_001374908.1	Bc_B4264|YP_002367893.1
20	4		Ba_Ames_Ancestor|YP_019838.1	Bc_CI|YP_003792904.1	Bc_Q1|YP_002530725.1	Bc_E33L|YP_084486.1	Bt_CT43|AEA16785.1	Bt_Al_Hakam|YP_895634.1	Bc_AH187|YP_002339171.1	Bt_97_27|YP_037287.1	Bc_G9842|YP_002446655.1	Bc_03BB102|YP_002750504.1	Bc_AH820|YP_002452152.1	Bt_YBT1520|1520_2788	Bt_HD1|HD1_5376	Bt_YBT020|ADY22397.1	Bw_KBAB4|YP_001645734.1	Bt_BMB171|YP_003665396.1	Bc_14579|NP_832894.1	Bc_10987|NP_979510.1	Bc_B4264|YP_002367894.1	pBMB171|YP_003667813.1	pPER272|ABK01036.1	pBc10987|NP_982166.1	Bc_391_98|YP_001374907.1	pAH820_272|YP_002455185.1
12	1		Ba_Ames_Ancestor|YP_019854.1	Bc_CI|YP_003792917.1	Bc_E33L|YP_084503.1	Bc_G9842|YP_002446679.1	Bc_AH820|YP_002452173.1	Bc_03BB102|YP_002750515.1	Bc_391_98|YP_001375232.1	pE33L466|YP_245601.1	Bw_KBAB4|YP_001645828.1	Bt_CT43|AEA16809.1	Bt_BMB171|YP_003665415.1	Bc_14579|NP_832928.1	Bc_B4264|YP_002367911.1
8	1		Ba_Ames_Ancestor|YP_019922.1	Bc_AH820|YP_002452227.1	Bc_03BB102|YP_002750601.1	Bt_Al_Hakam|YP_895703.1	Bt_HD1|HD1_4424	pAH1134_566|ZP_03234298.1	Bt_CT43|AEA17119.1	Bc_G9842|YP_002447015.1	Bt_YBT1520|1520_3774
4	16	GBAA_3288--GBAA_3290	Ba_Ames_Ancestor|YP_019925.1	Bc_AH820|YP_002452230.1	Bc_03BB102|YP_002750604.1	pW_87|ZP_03104404.1	pALH1|YP_891190.1	pE33L54|YP_245987.1	p03BB108_86|ZP_03115593.1	pBT9727|YP_173305.1	pLVP1401|YP_004050019.1	pXO2|YP_022427.1	pCI-XO2|YP_003787112.1	pAH1134_566|ZP_03234144.1	p03BB108_239|ZP_03115452.1	p4BA1_82|ZP_04093639.1	Bc_B4264|YP_002368327.1	pBWB401|YP_001642639.1	pCT281|AEA19407.1	pBMB302|Kscaffolds_12324	pBMB293|1520plasmids_88	pAW63|YP_001837269.1
7	18		Ba_Ames_Ancestor|YP_019926.1	Bc_AH820|YP_002452231.1	Bc_03BB102|YP_002750605.1	Bt_Al_Hakam|YP_895705.1	Bc_CI|YP_003792284.1	pBWB401|YP_001642638.1	Bc_E33L|YP_083864.1	pBWB402|YP_001642710.1	pBMB171|YP_003667798.1	Bc_B4264|YP_002368328.1	pLVP1401|YP_004050018.1	pAH1134_566|ZP_03234067.1	pBMB74|Kscaffolds_12725	pCT281|AEA19408.1	pBMB293|1520plasmids_271	pXO2|YP_022428.1	pBT9727|YP_173306.1	pCI-XO2|YP_003787113.1	p03BB108_239|ZP_03115333.1	p03BB108_86|ZP_03115591.1	pBMB302|Kscaffolds_12325	pAW63|YP_001837270.1	pBMB431|Kscaffolds_12107	pBMB400|1520plasmids_649	pE33L466|YP_245812.1
2	1		Ba_Ames_Ancestor|YP_019929.1	Bt_CT43|AEA16793.1	pAH1134_566|ZP_03233739.1
2	1		Ba_Ames_Ancestor|YP_019930.2	Bt_CT43|AEA16794.1	pAH1134_566|ZP_03233758.1
19	1		Ba_Ames_Ancestor|YP_019940.1	Ba_Ames_Ancestor|YP_020084.1	Bc_03BB102|YP_002750608.1	Bc_03BB102|YP_002750743.1	Bc_14579|NP_832930.1	Bc_14579|NP_833133.1	Bc_AH820|YP_002452236.1	Bc_AH820|YP_002452366.1	Bc_B4264|YP_002367197.1	Bc_B4264|YP_002367913.1	Bc_B4264|YP_002368111.1	Bt_Al_Hakam|YP_895707.1	Bt_Al_Hakam|YP_895821.1	Bt_HD1|HD1_4554	Bt_HD1|HD1_4694	Bt_YBT1520|1520_3495	Bt_YBT1520|1520_3637	pBWB401|YP_001642521.1	Bw_KBAB4|YP_001645950.1	Bt_BMB171|YP_003665616.1	Bc_AH187|YP_002339372.1	Bc_G9842|YP_002446872.1	Bt_YBT020|ADY22568.1	Bc_Q1|YP_002530918.1	Bc_CI|YP_003793110.1	Bt_CT43|AEA16996.1	Bc_E33L|YP_084693.1	Bc_10987|NP_979716.1	Bt_97_27|YP_037500.1
7	1	GBAA_3308/GBAA_3307	Ba_Ames_Ancestor|YP_019942.1	Bt_Al_Hakam|YP_895708.1	Bc_03BB102|YP_002750609.1	Bc_AH820|YP_002452237.1	Bc_B4264|YP_002367196.1	Bt_YBT1520|1520_3496	Bt_HD1|HD1_4693	pBWB401|YP_001642522.1
7	1		Ba_Ames_Ancestor|YP_019943.1	Bc_AH820|YP_002452238.1	pBWB401|YP_001642523.1	Bc_B4264|YP_002367195.1	Bt_YBT1520|1520_3497	Bt_HD1|HD1_4692	Bt_Al_Hakam|YP_895709.1	Bc_03BB102|YP_002750610.1
5	1		Ba_Ames_Ancestor|YP_019950.1	Bc_AH820|YP_002452244.1	Bc_14579|NP_832985.1	Bt_Al_Hakam|YP_895715.1	Bc_03BB102|YP_002750616.1	pAH1134_566|ZP_03233981.1
5	1		Ba_Ames_Ancestor|YP_019951.2	Bc_AH820|YP_002452245.1	Bc_14579|NP_832986.1	Bt_Al_Hakam|YP_895716.1	Bc_03BB102|YP_002750617.1	pAH1134_566|ZP_03233828.1
14	1		Ba_Ames_Ancestor|YP_019962.2	Bt_97_27|YP_037353.1	Bc_AH820|YP_002452256.1	Bt_YBT020|ADY22458.1	Bc_CI|YP_003792981.1	Bt_Al_Hakam|YP_895723.1	Bc_03BB102|YP_002750629.1	Bc_AH187|YP_002339246.1	pAH1134_566|ZP_03234163.1	Bc_G9842|YP_002446731.1	Bt_BMB171|YP_003665454.1	Bc_E33L|YP_084563.1	Bc_14579|NP_832993.1	Bc_Q1|YP_002530795.1	Bt_CT43|AEA16870.1
7	1	GBAA_3349/GBAA_3348	Ba_Ames_Ancestor|YP_019982.1	Bt_Al_Hakam|YP_895742.1	Bc_03BB102|YP_002750652.1	Bt_97_27|YP_037411.1	Bc_Q1|YP_002530816.1	Bc_AH187|YP_002339266.1	Bt_BMB171|YP_003665509.1	pAH1134_566|ZP_03233876.1
7	1		Ba_Ames_Ancestor|YP_019983.1	Bt_Al_Hakam|YP_895743.1	Bc_03BB102|YP_002750653.1	Bt_97_27|YP_037412.1	Bc_AH187|YP_002339267.1	Bc_Q1|YP_002530817.1	Bt_BMB171|YP_003665510.1	pAH1134_566|ZP_03234294.1
7	1		Ba_Ames_Ancestor|YP_019985.1	Bt_97_27|YP_037414.1	Bt_BMB171|YP_003665511.1	Bc_Q1|YP_002530819.1	Bc_AH187|YP_002339269.1	Bt_Al_Hakam|YP_895744.1	Bc_03BB102|YP_002750655.1	pAH1134_566|ZP_03233844.1
9	1		Ba_Ames_Ancestor|YP_020003.1	Bt_Al_Hakam|YP_895761.1	Bc_CI|YP_003793023.1	Bc_03BB102|YP_002750675.1	Bw_KBAB4|YP_001645857.1	Bc_B4264|YP_002368028.1	Bt_CT43|AEA16903.1	Bc_G9842|YP_002446807.1	Bt_BMB171|YP_003665527.1	p03BB102_179|YP_002752990.1
11	1		Ba_Ames_Ancestor|YP_020075.1	Bt_97_27|YP_037493.1	Bc_AH820|YP_002452358.1	Bc_E33L|YP_084678.1	Bc_CI|YP_003793096.1	Bt_CT43|AEA16978.1	pE33L466|YP_245861.1	Bt_BMB171|YP_003665600.1	Bc_14579|NP_833118.1	Bt_YBT1520|1520_3627	Bt_HD1|HD1_4564	Bc_B4264|YP_002368096.1
11	1		Ba_Ames_Ancestor|YP_020076.1	Bc_AH820|YP_002452359.1	Bt_97_27|YP_037494.1	Bt_BMB171|YP_003665601.1	Bc_E33L|YP_084679.1	Bt_CT43|AEA16979.1	Bc_CI|YP_003793097.1	Bc_14579|NP_833119.1	Bt_YBT1520|1520_3628	Bt_HD1|HD1_4563	Bc_B4264|YP_002368097.1	pE33L466|YP_245638.1
17	4		Ba_Ames_Ancestor|YP_020122.2	Bc_AH820|YP_002452397.1	Bc_E33L|YP_084726.1	pXO2|YP_016563.2	Bc_B4264|YP_002366609.1	pCI-XO2|YP_003787070.1	Bc_G9842|YP_002445267.1	Bt_YBT1520|1520_2067	Bt_HD1|HD1_195	Bt_Al_Hakam|YP_895847.1	Bc_03BB102|YP_002750773.1	Bt_CT43|AEA15438.1	Bt_YBT020|ADY22593.1	pBT9727|YP_173283.1	Bc_AH187|YP_002339405.1	Bc_CI|YP_003793140.1	Bt_97_27|YP_037530.1	Bc_14579|NP_831590.1	Bt_BMB171|YP_003664212.1	Bc_Q1|YP_002530952.1	pBMB171|YP_003667887.1
17	4		Ba_Ames_Ancestor|YP_020123.1	Bc_Q1|YP_002530953.1	Bc_AH187|YP_002339406.1	Bc_CI|YP_003793141.1	Bc_AH820|YP_002452398.1	Bt_97_27|YP_037531.1	Bc_E33L|YP_084727.1	Bt_YBT020|ADY22594.1	pBMB171|YP_003667618.1	Bt_BMB171|YP_003664213.1	Bc_14579|NP_831591.1	pXO2|YP_016565.2	Bc_G9842|YP_002445268.1	Bt_Al_Hakam|YP_895848.1	Bc_03BB102|YP_002750774.1	pCI-XO2|YP_003787072.1	Bt_CT43|AEA15439.1	Bc_B4264|YP_002366610.1	Bt_YBT1520|1520_2069	Bt_HD1|HD1_193	pBT9727|YP_173285.1	Bc_AH187|YP_002336986.1
18	3	GBAA_3582--GBAA_3579	Ba_Ames_Ancestor|YP_020214.1	Bt_97_27|YP_037604.1	Bc_CI|YP_003793221.1	Bc_AH820|YP_002452484.1	Bc_E33L|YP_084820.1	Bt_Al_Hakam|YP_895927.1	Bc_03BB102|YP_002750865.1	pBMB431|Kscaffolds_12147	pBMB400|1520plasmids_434	pAH1134_566|ZP_03234026.1	Bc_10987|NP_978344.1	Bc_G9842|YP_002445343.1	Bt_YBT020|ADY21269.1	Bc_14579|NP_831715.1	Bc_B4264|YP_002366667.1	Bc_Q1|YP_002529652.1	Bc_AH187|YP_002338003.1	Bt_BMB171|YP_003664268.1	Bt_CT43|AEA15581.1	Bt_YBT1520|1520_2122	Bt_HD1|HD1_142
18	1		Ba_Ames_Ancestor|YP_020215.1	Bc_AH820|YP_002452485.1	Bt_Al_Hakam|YP_895928.1	Bt_97_27|YP_037605.1	Bc_03BB102|YP_002750866.1	Bc_E33L|YP_084821.1	Bc_CI|YP_003793222.1	pAH1134_566|ZP_03233974.1	Bt_BMB171|YP_003664267.1	Bc_14579|NP_831714.1	Bc_AH187|YP_002338002.1	Bc_Q1|YP_002529651.1	Bt_HD1|HD1_143	Bt_CT43|AEA15580.1	Bc_B4264|YP_002366666.1	Bc_G9842|YP_002445342.1	Bc_10987|NP_978343.1	Bt_YBT020|ADY21268.1	Bt_YBT1520|1520_2121
18	1		Ba_Ames_Ancestor|YP_020216.1	Bt_97_27|YP_037606.1	Bc_03BB102|YP_002750867.1	Bt_Al_Hakam|YP_895929.1	Bc_AH820|YP_002452486.1	Bc_CI|YP_003793223.1	Bc_E33L|YP_084822.1	pAH1134_566|ZP_03233982.1	Bc_B4264|YP_002366665.1	Bt_BMB171|YP_003664266.1	Bc_14579|NP_831713.1	Bt_YBT1520|1520_2119	Bt_HD1|HD1_144	Bc_G9842|YP_002445341.1	Bt_CT43|AEA15579.1	Bt_YBT020|ADY21267.1	Bc_10987|NP_978342.1	Bc_Q1|YP_002529650.1	Bc_AH187|YP_003329001.1
7	1		Ba_Ames_Ancestor|YP_020217.1	Bt_97_27|YP_037607.1	Bc_AH820|YP_002452487.1	Bc_CI|YP_003793224.1	Bc_E33L|YP_084823.1	Bt_Al_Hakam|YP_895930.1	Bc_03BB102|YP_002750868.1	pAH1134_566|ZP_03233903.1
20	3		Ba_Ames_Ancestor|YP_020333.1	Bt_97_27|YP_037713.1	Bc_10987|NP_979965.1	Bt_YBT020|ADY22800.1	Bc_E33L|YP_084927.1	Bt_Al_Hakam|YP_896027.1	Bc_AH820|YP_002452600.1	Bc_03BB102|YP_002751000.1	Bc_CI|YP_003793339.1	Bc_Q1|YP_002531156.1	Bc_AH187|YP_002339615.1	Bw_KBAB4|YP_001646128.1	Bt_YBT1520|1520_3920	Bt_HD1|HD1_4285	Bt_CT43|AEA17250.1	Bt_BMB171|YP_003665840.1	Bc_G9842|YP_002447141.1	Bc_B4264|YP_002368451.1	Bc_14579|NP_833368.1	Bc_391_98|YP_001375546.1	pBMB302|Kscaffolds_12526	pBMB293|1520plasmids_178	pCT281|AEA19592.1
19	1	GBAA_3704/GBAA_3703	Ba_Ames_Ancestor|YP_020336.1	Bc_AH820|YP_002452603.1	Bt_97_27|YP_037716.1	Bc_CI|YP_003793342.1	Bc_E33L|YP_084930.1	Bt_Al_Hakam|YP_896030.1	Bc_03BB102|YP_002751003.1	Bt_BMB171|YP_003665843.1	Bt_YBT1520|1520_3923	Bt_HD1|HD1_4282	Bt_CT43|AEA17253.1	Bc_B4264|YP_002368454.1	Bc_14579|NP_833371.1	Bc_G9842|YP_002447145.1	Bc_Q1|YP_002531159.1	Bc_AH187|YP_002339618.1	Bc_10987|NP_979968.1	Bt_YBT020|ADY22803.1	Bw_KBAB4|YP_001646132.1	pE33L466|YP_245847.1
19	1		Ba_Ames_Ancestor|YP_020337.1	Bt_97_27|YP_037717.1	Bc_E33L|YP_084931.1	Bc_AH820|YP_002452604.1	Bt_Al_Hakam|YP_896031.1	Bc_03BB102|YP_002751004.1	Bt_YBT1520|1520_3924	Bt_HD1|HD1_4281	Bc_B4264|YP_002368455.1	Bc_G9842|YP_002447146.1	Bt_CT43|AEA17254.1	Bc_CI|YP_003793343.1	Bt_BMB171|YP_003665844.1	Bc_14579|NP_833372.1	Bc_Q1|YP_002531160.1	Bc_AH187|YP_002339619.1	Bc_10987|NP_979969.1	Bt_YBT020|ADY22804.1	Bw_KBAB4|YP_001646133.1	pE33L466|YP_245844.1
19	1		Ba_Ames_Ancestor|YP_020341.1	Bt_Al_Hakam|YP_896035.1	Bc_E33L|YP_084935.1	Bc_CI|YP_003793348.1	Bc_AH820|YP_002452608.1	Bc_03BB102|YP_002751008.1	Bt_97_27|YP_037723.1	Bc_Q1|YP_002531165.1	Bc_AH187|YP_002339624.1	Bt_YBT020|ADY22808.1	Bt_YBT1520|1520_3929	Bt_HD1|HD1_4275	Bt_BMB171|YP_003665848.1	Bc_B4264|YP_002368460.1	Bc_14579|NP_833377.1	Bc_G9842|YP_002447151.1	Bw_KBAB4|YP_001646138.1	Bt_CT43|AEA17258.1	Bc_10987|NP_979973.1	pAH1134_566|ZP_03234117.1	Bc_E33L|YP_084467.1	Bc_G9842|YP_002446552.1	Bw_KBAB4|YP_001643942.1
8	2	GBAA_3768--GBAA_3766	Ba_Ames_Ancestor|YP_020403.1	Bw_KBAB4|YP_001646213.1	Bt_YBT1520|1520_1371	Bc_G9842|YP_002446034.1	Bt_HD1|HD1_2699	pBMB46|Kscaffolds_12991	Bt_BMB171|YP_003664885.1	Bc_B4264|YP_002367346.1	pBWB404|YP_001642879.1	Bt_CT43|AEA14338.1	Bt_YBT1520|1520_317
11	7		Ba_Ames_Ancestor|YP_020404.1	Bc_CI|YP_003790653.1	Ba_Ames_Ancestor|YP_020717.1	Bw_KBAB4|YP_001646214.1	Bt_YBT1520|1520_1370	Bt_HD1|HD1_886	Bt_CT43|AEA15538.1	Bt_YBT020|ADY24082.1	Bc_14579|NP_832357.1	Bc_G9842|YP_002446033.1	Bt_BMB171|YP_003664884.1	pW_87|ZP_03104492.1	pBWB404|YP_001642878.1	p4BA1_82|ZP_04093635.1	p03BB108_42|ZP_03115660.1	Bc_391_98|YP_001376158.1	pCT281|AEA19348.1	pBMB302|Kscaffolds_12565	pBMB293|1520plasmids_141	Bt_HD1|HD1_2696	Bt_CT43|AEA18606.1	Bw_KBAB4|YP_001646376.1
3	1	GBAA_3788—GBAA_3775	Ba_Ames_Ancestor|YP_020421.1	Bc_E33L|YP_085007.1	Bw_KBAB4|YP_001646229.1	pBWB404|YP_001642865.1
3	1		Ba_Ames_Ancestor|YP_020425.1	Bw_KBAB4|YP_001646233.1	Bc_E33L|YP_085013.1	pBWB404|YP_001642861.1
3	5		Ba_Ames_Ancestor|YP_020449.1	Bw_KBAB4|YP_001646252.1	Bc_E33L|YP_085029.1	pBc53|YP_002533119.1	pCT51|AEA19672.1	pHD2_56|ZP_04136315.1	pBMB46|Kscaffolds_12966	pE33L466|YP_245933.1
4	1		Ba_Ames_Ancestor|YP_020456.1	Bc_E33L|YP_085036.1	Bw_KBAB4|YP_001646259.1	Bc_391_98|YP_001376187.1	pALH1|YP_891170.1
4	2		Ba_Ames_Ancestor|YP_020463.1	Bc_E33L|YP_085043.1	Bw_KBAB4|YP_001646267.1	Bc_03BB102|YP_002750904.1	pBMB431|Kscaffolds_12043	pBMB400|1520plasmids_604
18	1		Ba_Ames_Ancestor|YP_020536.1	Bc_AH820|YP_002452729.1	Bc_10987|NP_980098.1	Bc_AH187|YP_002339749.1	Bc_Q1|YP_002531270.1	Bc_03BB102|YP_002751126.1	Bt_97_27|YP_037828.1	Bt_YBT020|ADY22921.1	Bw_KBAB4|YP_001646339.1	Bc_CI|YP_003793463.1	Bt_Al_Hakam|YP_896139.1	Bt_YBT1520|1520_1166	Bt_HD1|HD1_1119	Bc_B4264|YP_002365779.1	Bc_G9842|YP_002444481.1	pAH1134_566|ZP_03234019.1	Bt_BMB171|YP_003663427.1	Bc_14579|NP_830801.1	Bt_CT43|AEA14643.1
7	1		Ba_Ames_Ancestor|YP_020718.1	Bc_AH820|YP_002453315.1	Bc_AH187|YP_002339923.1	Bc_03BB102|YP_002749205.1	Bt_YBT1520|1520_2263	pBMB46|Kscaffolds_12994	Bt_CT43|AEA15537.1	Bt_HD1|HD1_1502	Bc_AH187|YP_002338205.1	Bc_AH187|YP_002336678.1	Bt_YBT1520|1520_798	Bt_HD1|HD1_5892
1	2		Ba_Ames_Ancestor|YP_020756.1	p03BB108_42|ZP_03115661.1	p4BA1_82|ZP_04093606.1
5	1		Ba_Ames_Ancestor|YP_020765.1	Bt_CT43|AEA16236.1	Bc_B4264|YP_002367306.1	p4BA1_82|ZP_04093599.1	Bc_14579|NP_832321.1	Bt_HD1|HD1_1882
20	2		Ba_Ames_Ancestor|YP_021285.1	Bt_Al_Hakam|YP_896716.1	Bt_97_27|YP_038458.1	Bc_Q1|YP_002531910.1	Bc_CI|YP_003794127.1	Bc_AH820|YP_002453437.1	Bc_AH187|YP_002340469.1	Bc_10987|NP_980785.1	Bc_03BB102|YP_002751767.1	Bt_YBT020|ADY23571.1	Bt_YBT1520|1520_4727	Bt_HD1|HD1_3491	Bt_CT43|AEA18085.1	Bt_BMB171|YP_003666600.1	Bc_G9842|YP_002447988.1	Bc_E33L|YP_085731.1	Bc_B4264|YP_002369217.1	Bc_14579|NP_834114.1	Bw_KBAB4|YP_001647042.1	Bc_391_98|YP_001376343.1	p03BB102_179|YP_002752989.1	pCI-XO1|YP_003786946.1	p03BB102_179|YP_002752977.1
20	1		Ba_Ames_Ancestor|YP_021536.1	Bt_Al_Hakam|YP_896933.1	Bc_E33L|YP_085963.1	Bt_97_27|YP_038690.1	Bc_CI|YP_003794360.1	Bc_Q1|YP_002532172.1	Bt_BMB171|YP_003666810.1	Bc_14579|NP_834347.1	Bc_03BB102|YP_002752000.1	Bc_AH820|YP_002453705.1	Bc_AH187|YP_002340699.1	Bt_YBT020|ADY23795.1	Bc_B4264|YP_002369436.1	Bw_KBAB4|YP_001647258.1	Bt_YBT1520|1520_4954	Bt_HD1|HD1_3267	Bc_10987|NP_981070.1	Bc_G9842|YP_002448207.1	Bt_CT43|AEA18323.1	Bc_391_98|YP_001376526.1	pE33L466|YP_245622.1	Bt_97_27|YP_036523.1
20	4	GBAA_4970--GBAA_4968	Ba_Ames_Ancestor|YP_021615.1	Bc_03BB102|YP_002752083.1	Bt_Al_Hakam|YP_897002.1	Bc_AH820|YP_002453780.1	Bc_E33L|YP_086043.1	Bt_YBT1520|1520_5039	Bt_HD1|HD1_3181	Bt_CT43|AEA18397.1	Bc_B4264|YP_002369514.1	Bt_BMB171|YP_003666882.1	Bc_14579|NP_834419.1	Bc_10987|NP_981151.1	Bt_97_27|YP_038762.1	Bt_YBT020|ADY23873.1	Bc_CI|YP_003794435.1	Bc_Q1|YP_002532244.1	Bc_AH187|YP_002340775.1	Bc_G9842|YP_002448284.1	Bw_KBAB4|YP_001647331.1	pAH1134_566|ZP_03233977.1	pBMB431|Kscaffolds_12236	pBMB400|1520plasmids_682	pE33L466|YP_245849.1	Bc_391_98|YP_001376350.1
20	4		Ba_Ames_Ancestor|YP_021616.1	Bc_10987|NP_981152.1	Bc_AH820|YP_002453781.1	Bc_E33L|YP_086044.1	Bt_Al_Hakam|YP_897003.1	Bc_03BB102|YP_002752084.1	Bc_14579|NP_834420.1	Bt_YBT1520|1520_5040	Bt_HD1|HD1_3180	Bt_CT43|AEA18398.1	Bt_BMB171|YP_003666883.1	Bc_AH187|YP_002340776.1	Bc_B4264|YP_002369515.1	Bt_YBT020|ADY23874.1	Bc_G9842|YP_002448285.1	Bw_KBAB4|YP_001647332.1	Bc_CI|YP_003794436.1	Bc_Q1|YP_002532245.1	Bt_97_27|YP_038763.1	pAH1134_566|ZP_03234021.1	Bc_391_98|YP_001376596.1	pBMB431|Kscaffolds_12235	pBMB400|1520plasmids_615	pE33L466|YP_245848.1
20	3		Ba_Ames_Ancestor|YP_021648.1	Bt_97_27|YP_038790.1	Bc_E33L|YP_086071.1	Bc_AH820|YP_002453813.1	Bt_Al_Hakam|YP_897028.1	Bc_CI|YP_003794465.1	Bc_03BB102|YP_002752114.1	Bc_Q1|YP_002532274.1	Bt_BMB171|YP_003666912.1	Bc_B4264|YP_002369543.1	Bc_14579|NP_834447.1	Bt_YBT020|ADY23903.1	Bc_10987|NP_981181.1	Bt_YBT1520|1520_5068	Bt_HD1|HD1_3148	Bt_CT43|AEA18425.1	Bw_KBAB4|YP_001645154.1	Bc_AH187|YP_002340804.1	Bc_G9842|YP_002448312.1	pBMB431|Kscaffolds_12086	pBMB400|1520plasmids_771	pAH1134_566|ZP_03234253.1	Bc_391_98|YP_001376625.1	Bw_KBAB4|YP_001647360.1	Bc_G9842|YP_002446692.1	Bt_CT43|AEA16827.1
15	8		Ba_Ames_Ancestor|YP_021725.1	Bc_AH820|YP_002453886.1	Bc_CI|YP_003794539.1	Bt_YBT020|ADY23987.1	Bt_Al_Hakam|YP_897098.1	Bc_03BB102|YP_002752204.1	Bt_BMB171|YP_003666983.1	Bc_G9842|YP_002448396.1	Bc_B4264|YP_002369628.1	Bc_14579|NP_834519.1	pE33L466|YP_245640.1	Bt_97_27|YP_038867.1	Bc_E33L|YP_086148.1	Bc_Q1|YP_002532351.1	Bc_AH187|YP_003329021.1	Bc_10987|NP_981274.1	p03BB108_239|ZP_03115357.1	pAH187_45|YP_002336088.1	pBMB26|ADY24840.1	pBc239|YP_002533257.1	pBtoxis|YP_001573847.1	Bc_Q1|YP_002528890.1	Bc_AH187|YP_002337231.1	Bc_CI|YP_003790955.1	Bc_AH187|YP_003329020.1	pBC210|YP_002267691.1	pBMB171|YP_003667727.1	pBtoxis|YP_001573787.1
20	3		Ba_Ames_Ancestor|YP_021832.1	Bt_YBT1520|1520_5321	Bt_YBT020|ADY24132.1	Bt_HD1|HD1_2888	Bt_BMB171|YP_003667086.1	Bc_Q1|YP_002532451.1	Bc_CI|YP_003794643.1	Bc_B4264|YP_002369742.1	Bc_AH820|YP_002453973.1	Bc_AH187|YP_002340980.1	Bc_14579|NP_834614.1	Bc_10987|NP_981373.1	Bc_03BB102|YP_002752294.1	Bt_Al_Hakam|YP_897182.1	Bt_97_27|YP_038964.1	Bc_E33L|YP_086246.1	Bt_CT43|AEA18659.1	Bc_G9842|YP_002448504.1	Bw_KBAB4|YP_001647539.1	pBMB28|ADY25023.1	pBMB26|ADY24881.1	pE33L466|YP_245918.1	Bc_391_98|YP_001376748.1	Bt_CT43|AEA16992.1	Bc_B4264|YP_002368107.1
19	6	GBAA_5288--GBAA_5286	Ba_Ames_Ancestor|YP_021943.1	Bc_CI|YP_003794747.1	Bt_Al_Hakam|YP_897281.1	Bc_AH820|YP_002454078.1	Bc_03BB102|YP_002752408.1	Bt_97_27|YP_039065.1	Bc_E33L|YP_086346.1	Bw_KBAB4|YP_001647647.1	Bt_YBT020|ADY24247.1	Bc_10987|NP_981480.1	Bt_YBT1520|1520_5426	Bt_HD1|HD1_2783	Bt_CT43|AEA18763.1	Bc_G9842|YP_002448607.1	Bc_B4264|YP_002369852.1	Bc_Q1|YP_002532555.1	Bc_AH187|YP_002341095.1	Bc_14579|NP_834711.1	Bt_BMB171|YP_003667184.1	pCT281|AEA19606.1	pBMB302|Kscaffolds_12547	pBMB293|1520plasmids_58	pBMB137|1520plasmids_905	pBMB65|Kscaffolds_12851	pBMB95|Kscaffolds_12615	pBMB293|1520plasmids_113	pBMB302|Kscaffolds_12588
19	4		Ba_Ames_Ancestor|YP_021944.1	Bc_Q1|YP_002532556.1	Bc_AH187|YP_002341096.1	Bc_10987|NP_981481.1	Bt_YBT1520|1520_5427	Bt_HD1|HD1_2782	Bt_BMB171|YP_003667185.1	Bc_G9842|YP_002448608.1	Bc_B4264|YP_002369853.1	Bc_14579|NP_834712.1	Bw_KBAB4|YP_001647648.1	Bt_CT43|AEA18764.1	Bc_CI|YP_003794748.1	Bt_YBT020|ADY24248.1	Bc_AH820|YP_002454079.1	Bc_E33L|YP_086347.1	Bc_03BB102|YP_002752409.1	Bt_Al_Hakam|YP_897282.1	Bt_97_27|YP_039066.1	pCT281|AEA19605.1	pBMB95|Kscaffolds_12613	pBMB302|Kscaffolds_12546	pBMB293|1520plasmids_304
20	6	GBAA_5374—GBAA_5379	Ba_Ames_Ancestor|YP_022033.2	Bt_97_27|YP_039132.1	Bc_E33L|YP_086409.1	Bc_CI|YP_003794814.1	Bc_AH820|YP_002454151.1	pBc239|YP_002533349.1	Bc_03BB102|YP_002752485.1	Bt_YBT020|ADY24313.1	Bt_Al_Hakam|YP_897332.1	Bt_CT43|AEA18832.1	Bc_B4264|YP_002369920.1	Bc_14579|NP_834810.1	Bt_BMB171|YP_003667263.1	Bc_G9842|YP_002448676.1	pPER272|ABK01248.1	pCER270|YP_001967338.1	pAH820_272|YP_002455091.1	pAH187_270|YP_002335961.1	Bc_AH187|YP_002341197.1	pH308197_258|YP_002267303.1	Bc_Q1|YP_002532655.1	Bt_YBT1520|1520_5550	Bt_HD1|HD1_2681	Bc_10987|NP_981541.1	Bc_391_98|YP_001376879.1	Bw_KBAB4|YP_001647714.1
20	6		Ba_Ames_Ancestor|YP_022034.1	pBc239|YP_002533348.1	Bt_BMB171|YP_003667264.1	Bt_Al_Hakam|YP_897333.1	Bt_97_27|YP_039133.1	Bc_G9842|YP_002448677.1	Bc_E33L|YP_086410.1	Bc_CI|YP_003794815.1	Bc_AH820|YP_002454152.1	Bc_03BB102|YP_002752486.1	Bt_CT43|AEA18833.1	Bc_B4264|YP_002369921.1	Bc_14579|NP_834811.1	pPER272|ABK01140.1	pH308197_258|YP_002267304.1	pCER270|YP_001967339.1	pAH820_272|YP_002455090.1	pAH187_270|YP_002335962.1	Bc_AH187|YP_002341198.1	Bt_YBT020|ADY24314.1	Bc_Q1|YP_002532656.1	Bc_10987|NP_981542.1	Bt_YBT1520|1520_5551	Bt_HD1|HD1_2680	Bw_KBAB4|YP_001647715.1	Bc_391_98|YP_001376880.1
20	6		Ba_Ames_Ancestor|YP_022035.1	Bc_AH820|YP_002454153.1	pPER272|ABK01130.1	pH308197_258|YP_002267305.1	pCER270|YP_001967340.1	pBc239|YP_002533347.1	pAH820_272|YP_002455089.1	pAH187_270|YP_002335963.1	Bt_97_27|YP_039134.1	Bc_CI|YP_003794816.1	Bc_E33L|YP_086411.1	Bt_Al_Hakam|YP_897334.1	Bc_03BB102|YP_002752487.1	Bc_10987|NP_981543.1	Bt_YBT020|ADY24315.1	Bc_G9842|YP_002448678.1	Bc_AH187|YP_002341199.1	Bc_Q1|YP_002532657.1	Bt_YBT1520|1520_5552	Bt_CT43|AEA18834.1	Bc_B4264|YP_002369922.1	Bc_14579|NP_834812.1	Bt_BMB171|YP_003667265.1	Bt_HD1|HD1_2679	Bw_KBAB4|YP_001647716.1	Bc_391_98|YP_001376881.1
20	6		Ba_Ames_Ancestor|YP_022036.1	pPER272|ABK01279.1	pH308197_258|YP_002267306.1	pCER270|YP_001967341.1	pBc239|YP_002533346.1	pAH820_272|YP_002455088.1	pAH187_270|YP_002335964.1	Bw_KBAB4|YP_001647717.1	Bt_YBT1520|1520_5553	Bt_YBT020|ADY24316.1	Bt_HD1|HD1_2678	Bt_CT43|AEA18835.1	Bt_BMB171|YP_003667266.1	Bt_97_27|YP_039135.1	Bc_Q1|YP_002532658.1	Bc_G9842|YP_002448679.1	Bc_E33L|YP_086412.1	Bc_CI|YP_003794817.1	Bc_B4264|YP_002369923.1	Bc_AH820|YP_002454154.1	Bc_AH187|YP_002341200.1	Bc_14579|NP_834813.1	Bc_10987|NP_981544.1	Bt_Al_Hakam|YP_897335.1	Bc_03BB102|YP_002752488.1	Bc_391_98|YP_001376882.1
20	7		Ba_Ames_Ancestor|YP_022038.1	Bt_Al_Hakam|YP_897337.1	Bc_CI|YP_003794819.1	Bc_AH820|YP_002454156.1	Bc_03BB102|YP_002752490.1	Bt_97_27|YP_039137.1	Bc_E33L|YP_086414.1	Bc_G9842|YP_002448681.1	Bt_BMB171|YP_003667267.1	pE33L466|YP_245886.1	Bt_YBT1520|1520_5555	Bt_HD1|HD1_2676	Bc_14579|NP_834815.1	Bc_10987|NP_981546.1	Bt_YBT020|ADY24318.1	Bc_Q1|YP_002532660.1	Bc_AH187|YP_002341202.1	Bc_B4264|YP_002369925.1	pH308197_258|YP_002267308.1	pPER272|ABK01193.1	pAH820_272|YP_002455086.1	Bt_CT43|AEA18837.1	Bw_KBAB4|YP_001647719.1	pCER270|YP_001967343.1	pBc239|YP_002533344.1	pAH187_270|YP_002335966.1	Bc_391_98|YP_001376884.1
20	5		Ba_Ames_Ancestor|YP_022039.1	pPER272|ABK01241.1	pH308197_258|YP_002267309.1	pCER270|YP_001967344.1	pAH820_272|YP_002455085.1	pAH187_270|YP_002335967.1	Bt_YBT1520|1520_5556	Bt_YBT020|ADY24319.1	Bt_CT43|AEA18838.1	Bt_BMB171|YP_003667268.1	Bt_Al_Hakam|YP_897338.1	Bt_97_27|YP_039138.1	Bc_Q1|YP_002532661.1	Bc_G9842|YP_002448682.1	Bc_E33L|YP_086415.1	Bc_CI|YP_003794820.1	Bc_B4264|YP_002369926.1	Bc_AH820|YP_002454157.1	Bc_AH187|YP_002341203.1	Bc_14579|NP_834816.1	Bc_03BB102|YP_002752491.1	Bt_HD1|HD1_2675	Bw_KBAB4|YP_001647720.1	Bc_10987|NP_981547.1	Bc_391_98|YP_001376886.1
7	2		Ba_Ames_Ancestor|YP_022161.1	Bw_KBAB4|YP_001647821.1	Bt_97_27|YP_039243.1	Bc_03BB102|YP_002752602.1	Bt_Al_Hakam|YP_897442.1	Bc_E33L|YP_086519.1	Bc_CI|YP_003794930.1	pBMB28|ADY24906.1	pBtoxis|YP_001573850.1
20	4	GBAA_5497/GBAA_5498	Ba_Ames_Ancestor|YP_022162.1	Bt_YBT1520|1520_5667	Bt_HD1|HD1_2560	Bw_KBAB4|YP_001647822.1	pBtoxis|YP_001573851.1	Bc_Q1|YP_002528215.1	Bc_AH187|YP_002336503.1	pBMB28|ADY24905.1	pBC210|YP_002267598.1	Bc_391_98|YP_001376970.1	Bt_BMB171|YP_003667377.1	pAH1134_14|ZP_03234407.1	Bc_B4264|YP_002370032.1	Bc_14579|NP_834916.1	Bc_E33L|YP_086520.1	Bc_AH820|YP_002454265.1	Bt_Al_Hakam|YP_897443.1	Bt_97_27|YP_039244.1	Bc_10987|NP_981664.1	Bc_03BB102|YP_002752603.1	Bt_YBT020|ADY24459.1	Bc_CI|YP_003794931.1	Bt_CT43|AEA18940.1	Bc_G9842|YP_002448788.1	Bc_Q1|YP_002532772.1	Bc_AH187|YP_002341315.1
20	4		Ba_Ames_Ancestor|YP_022163.1	Bt_YBT020|ADY24460.1	Bt_Al_Hakam|YP_897444.1	Bt_97_27|YP_039245.1	Bc_E33L|YP_086521.1	Bc_CI|YP_003794932.1	Bc_10987|NP_981665.1	Bc_03BB102|YP_002752604.1	Bc_B4264|YP_002370033.1	Bc_14579|NP_834917.1	Bc_AH820|YP_002454266.1	Bt_YBT1520|1520_5668	Bc_Q1|YP_002528216.1	Bc_AH187|YP_002336504.1	Bt_CT43|AEA18941.1	Bc_G9842|YP_002448789.1	Bt_HD1|HD1_2559	pBtoxis|YP_001573852.1	pBMB28|ADY24904.1	pBC210|YP_002267597.1	Bc_391_98|YP_001376971.1	Bw_KBAB4|YP_001647823.1	pAH1134_14|ZP_03234410.1	Bt_BMB171|YP_003667378.1	Bc_AH187|YP_002341316.1
20	1		Ba_Ames_Ancestor|YP_022167.1	Bt_Al_Hakam|YP_897448.1	Bc_03BB102|YP_002752608.1	Bc_AH820|YP_002454269.1	Bc_Q1|YP_002532775.1	Bc_AH187|YP_002341318.1	Bc_10987|NP_981667.1	Bc_E33L|YP_086525.1	Bc_CI|YP_003794936.1	Bt_97_27|YP_039249.1	Bc_B4264|YP_002370035.1	Bt_CT43|AEA18945.1	Bc_G9842|YP_002448793.1	Bt_YBT1520|1520_5670	Bt_HD1|HD1_2557	Bt_BMB171|YP_003667380.1	Bc_14579|NP_834921.1	Bw_KBAB4|YP_001647825.1	Bt_YBT020|ADY24464.1	Bc_391_98|YP_001376975.1	pBC210|YP_002267595.1
20	1		Ba_Ames_Ancestor|YP_022173.1	Bc_E33L|YP_086531.1	Bc_CI|YP_003794942.1	Bc_AH820|YP_002454275.1	Bc_10987|NP_981675.1	Bt_YBT020|ADY24471.1	Bw_KBAB4|YP_001647832.1	Bt_YBT1520|1520_5676	Bt_HD1|HD1_2551	Bc_AH187|YP_002341325.1	Bc_14579|NP_834928.1	Bc_391_98|YP_001376981.1	Bc_B4264|YP_002370041.1	Bt_BMB171|YP_003667386.1	Bc_G9842|YP_002448800.1	Bc_03BB102|YP_002752618.1	Bt_97_27|YP_039256.1	Bc_Q1|YP_002532793.1	Bt_Al_Hakam|YP_897458.1	Bt_CT43|AEA18955.1	pBC210|YP_002267647.1
6	1		Ba_Ames_Ancestor|YP_022358.1	Bc_AH820|YP_002454442.1	Bc_CI|YP_003795104.1	Bc_E33L|YP_086692.1	Bt_Al_Hakam|YP_897609.1	Bc_03BB102|YP_002752788.1	pE33L466|YP_245537.1
10	1		Ba_Ames_Ancestor|YP_022535.1	Bt_YBT1520|1520_1362	Bt_HD1|HD1_898	Bc_03BB102|YP_002749199.1	Bt_YBT020|ADY19652.1	Bt_CT43|AEA17424.1	Bc_G9842|YP_002447326.1	Ba_Ames_Ancestor|YP_020416.1	Bc_E33L|YP_085002.1	Bw_KBAB4|YP_001646224.1	pBWB404|YP_001642870.1	Bc_AH187|YP_002336669.1	Bc_G9842|YP_002446024.1	Bw_KBAB4|YP_001646384.1	Bt_YBT1520|1520_305
7	1		Ba_Ames_Ancestor|YP_022604.1	Bt_Al_Hakam|YP_894953.1	Bt_97_27|YP_036500.1	Bc_E33L|YP_083750.1	Bt_YBT020|ADY21676.1	Bc_10987|NP_978745.1	Bc_AH187|YP_002338455.1	pW_87|ZP_03104438.1
9	1		Bc_03BB102|YP_002747591.1	Bt_Al_Hakam|YP_893079.1	Bc_AH820|YP_002449199.1	Bc_CI|YP_003790110.1	Bt_97_27|YP_034512.1	Bc_E33L|YP_081771.1	Bt_YBT020|ADY19414.1	pBC210|YP_002267722.1	Bc_Q1|YP_002527981.1	Bc_AH187|YP_002336279.1
4	2	BCA_0645/BCA_0646	Bc_03BB102|YP_002747963.1	Bc_03BB102|YP_002752672.1	Bc_03BB102|YP_002748771.1	Bc_03BB102|YP_002748262.1	Bc_AH820|YP_002449501.1	Bc_AH820|YP_002450473.1	Bc_AH820|YP_002450051.1	Bt_97_27|YP_034862.1	Bt_97_27|YP_038396.1	Bt_97_27|YP_037317.1	Bt_97_27|YP_036353.1	Bt_97_27|YP_035646.1	Bt_Al_Hakam|YP_893084.1	Bt_Al_Hakam|YP_896659.1	Bt_Al_Hakam|YP_896253.1	Bt_Al_Hakam|YP_893215.1	p03BB102_179|YP_002752900.1	pBC210|YP_002267631.1
4	2		Bc_03BB102|YP_002747964.1	Bc_03BB102|YP_002752673.1	Bc_03BB102|YP_002748772.1	Bc_03BB102|YP_002748263.1	Bc_AH820|YP_002449338.1	Bc_AH820|YP_002450472.1	Bt_97_27|YP_034861.1	Bt_97_27|YP_038395.1	Bt_97_27|YP_037318.1	Bt_97_27|YP_037185.1	Bt_97_27|YP_036352.1	Bt_97_27|YP_035647.1	Bt_Al_Hakam|YP_893085.1	Bt_Al_Hakam|YP_896660.1	Bt_Al_Hakam|YP_896252.1	Bt_Al_Hakam|YP_893214.1	p03BB102_179|YP_002752899.1	pBC210|YP_002267630.1
3	2	BCA_0670/BCA_0671	Bc_03BB102|YP_002747988.1	Bt_Al_Hakam|YP_893469.1	pAH1134_566|ZP_03234290.1	pBMB431|Kscaffolds_12091	Bc_CI|YP_003790497.1
3	2		Bc_03BB102|YP_002747989.1	Bt_Al_Hakam|YP_893470.1	Bc_CI|YP_003790498.1	pBMB431|Kscaffolds_12092	pAH1134_566|ZP_03233895.1
3	2		Bc_03BB102|YP_002747990.1	Bt_Al_Hakam|YP_893471.1	Bc_CI|YP_003790499.1	pBMB431|Kscaffolds_12093	pAH1134_566|ZP_03234022.1
3	2		Bc_03BB102|YP_002747991.1	Bt_Al_Hakam|YP_893472.1	Bc_CI|YP_003790500.1	pBMB431|Kscaffolds_12094	pAH1134_566|ZP_03234075.1
19	4		Bc_03BB102|YP_002748008.1	Bt_CT43|AEA14265.1	Bc_G9842|YP_002444117.1	Bw_KBAB4|YP_001643459.1	Bc_B4264|YP_002365448.1	Bt_BMB171|YP_003663110.1	Bc_AH187|YP_002336784.1	Bt_YBT020|ADY19951.1	Bt_Al_Hakam|YP_893489.1	Bt_97_27|YP_034910.1	Bt_YBT1520|1520_727	Bt_HD1|HD1_1550	Bc_E33L|YP_082169.1	Bc_10987|NP_977045.1	Bc_CI|YP_003790515.1	Bc_AH820|YP_002449682.1	Bc_Q1|YP_002528465.1	Bc_14579|NP_830467.1	Bc_391_98|YP_001373892.1	pPER272|ABK01209.1	pBMB171|YP_003667838.1	pBc10987|NP_982193.1	pAH820_272|YP_002455158.1
4	1		Bc_03BB102|YP_002748338.1	Bt_Al_Hakam|YP_893781.1	Bt_CT43|AEA17410.1	p4BA1_82|ZP_04093638.1	Bc_CI|YP_003790870.1
3	1		Bc_03BB102|YP_002748423.1	Bt_Al_Hakam|YP_893835.1	Bt_97_27|YP_035334.1	pBWB401|YP_001642500.1
6	1		Bc_03BB102|YP_002748424.1	Bt_Al_Hakam|YP_893836.1	Bt_97_27|YP_035335.1	pBWB401|YP_001642501.1	Bc_B4264|YP_002369820.1	Bt_BMB171|YP_003667152.1	Bc_AH187|YP_002341062.1
12	1		Bc_03BB102|YP_002748804.1	Bc_03BB102|YP_002748917.1	Bc_10987|NP_978779.1	Bc_10987|NP_978906.1	Bt_97_27|YP_034655.1	Bt_97_27|YP_036054.1	Bt_97_27|YP_035680.1	Bt_97_27|YP_035790.1	Bt_YBT020|ADY19952.1	Bt_YBT020|ADY23651.1	Bt_YBT020|ADY24133.1	Bt_YBT020|ADY20464.1	Bt_YBT020|ADY21791.1	pE33L466|YP_245556.1	pE33L466|YP_245629.1	Ba_Ames_Ancestor|YP_018107.1	Bc_AH820|YP_002450507.1	Bc_E33L|YP_082944.1	Bc_CI|YP_003791313.1	Bc_Q1|YP_002529050.1	Bt_BMB171|YP_003664141.1	Bc_G9842|YP_002444052.1	Bc_AH187|YP_002336386.1	Bc_10987|NP_976641.1	Bc_Q1|YP_002528097.1
5	8		Bc_03BB102|YP_002749151.1	Bt_Al_Hakam|YP_894479.1	Bc_391_98|YP_001376541.1	pCER270|YP_001967316.1	pBc10987|NP_982231.1	pAH187_270|YP_002335931.1	pCI-XO1|YP_003786993.1	pBCXO1|YP_002267812.1	p03BB102_179|YP_002753022.1	pXO1|YP_022455.1	p03BB108_239|ZP_03115467.1	Bw_KBAB4|YP_001645803.1	Bt_97_27|YP_035154.1
1	1		Bc_03BB102|YP_002749165.1	pW_87|ZP_03104429.1
1	1		Bc_03BB102|YP_002749178.1	pBT9727|YP_173300.1
1	2		Bc_03BB102|YP_002749208.1	p03BB108_42|ZP_03115654.1	pALH1|YP_891193.1
4	1		Bc_03BB102|YP_002749522.1	pW_87|ZP_03104475.1	Bt_Al_Hakam|YP_894746.1	Bt_YBT020|ADY21473.1	Bc_E33L|YP_084985.1
4	1		Bc_03BB102|YP_002749523.1	Bt_Al_Hakam|YP_894747.1	pW_87|ZP_03104436.1	Bc_CI|YP_003794525.1	Bt_CT43|AEA16034.1	Bt_CT43|AEA16281.1
16	3		Bc_03BB102|YP_002749627.1	Bc_03BB102|YP_002750464.1	Bc_03BB102|YP_002750024.1	Bc_AH187|YP_002338334.1	Bc_AH187|YP_002339124.1	Bc_AH820|YP_002451246.1	Bc_AH820|YP_002451627.1	Bc_CI|YP_003792020.1	Bc_CI|YP_003792856.1	Bc_CI|YP_003792407.1	Bc_E33L|YP_083643.1	Bc_E33L|YP_084447.1	Bc_E33L|YP_083998.1	Bc_Q1|YP_002529923.1	Bc_Q1|YP_002530677.1	Bt_97_27|YP_036382.1	Bt_97_27|YP_036766.1	Ba_Ames_Ancestor|YP_019301.1	pAH1134_566|ZP_03233692.1	Bt_Al_Hakam|YP_894849.1	Bc_G9842|YP_002446623.1	Bc_14579|NP_832861.1	Bt_CT43|AEA16755.1	Bt_BMB171|YP_003665364.1	Bc_B4264|YP_002367854.1	Bw_KBAB4|YP_001645829.1	p03BB108_282|ZP_03115018.1	pE33L466|YP_245602.1	Bt_YBT020|ADY21563.1	Bc_G9842|YP_002446141.1	Bc_B4264|YP_002367912.1	Bc_14579|NP_832929.1	Bt_BMB171|YP_003665416.1	Bt_CT43|AEA16810.1
4	3		Bc_03BB102|YP_002749807.1	Bt_97_27|YP_036588.1	Bc_AH820|YP_002451438.1	Bt_Al_Hakam|YP_895008.1	pCT281|AEA19422.1	pBMB302|Kscaffolds_12340	pBMB293|1520plasmids_93
8	6		Bc_03BB102|YP_002749841.1	Bt_Al_Hakam|YP_895042.1	Bc_CI|YP_003792233.1	Bc_14579|NP_832188.1	Bt_BMB171|YP_003664886.1	Bc_G9842|YP_002446035.1	Bw_KBAB4|YP_001645509.1	pBWB401|YP_001642477.1	pBWB402|YP_001642735.1	pE33L466|YP_245518.1	pBMB431|Kscaffolds_12211	pBMB400|1520plasmids_487	Bc_391_98|YP_001375634.1	pSin9.7|YP_209636.1	Bt_BMB171|YP_003664715.1
12	1		Bc_03BB102|YP_002749856.1	Bt_Al_Hakam|YP_895051.1	Bt_YBT020|ADY21762.1	Bc_CI|YP_003792246.1	Bt_YBT1520|1520_2692	Bt_HD1|HD1_5469	Bt_CT43|AEA16089.1	Bc_G9842|YP_002445840.1	Bt_BMB171|YP_003664734.1	Bc_14579|NP_832209.1	Bc_B4264|YP_002367172.1	pBWB401|YP_001642513.1	Bw_KBAB4|YP_001645148.1
6	1		Bc_03BB102|YP_002749873.1	Bt_Al_Hakam|YP_895067.1	Bc_E33L|YP_083845.1	Bc_CI|YP_003792261.1	Bc_AH820|YP_002451481.1	Bt_97_27|YP_036625.1	pE33L466|YP_245791.1
12	1		Bc_03BB102|YP_002749894.1	Bc_03BB102|YP_002750606.1	Bt_Al_Hakam|YP_895086.1	Bt_Al_Hakam|YP_895706.1	Ba_Ames_Ancestor|YP_019927.1	Bc_AH820|YP_002452232.1	Bc_CI|YP_003792283.1	Bc_E33L|YP_083863.1	Bc_G9842|YP_002447012.1	Bc_B4264|YP_002368237.1	Bt_BMB171|YP_003665723.1	Bt_YBT1520|1520_3770	Bt_HD1|HD1_4429	pE33L466|YP_245525.1	Bc_14579|NP_833253.1
11	1		Bc_03BB102|YP_002750080.1	Bc_CI|YP_003792463.1	Bt_YBT020|ADY21961.1	Bt_Al_Hakam|YP_895246.1	Bt_97_27|YP_036823.1	Bc_E33L|YP_084051.1	Bc_10987|NP_979063.1	Bc_Q1|YP_002530294.1	Bc_AH187|YP_002338735.1	Bw_KBAB4|YP_001645619.1	Bc_391_98|YP_001375317.1	pCI-XO2|YP_003787075.1
5	20		Bc_03BB102|YP_002750462.1	Bc_03BB102|YP_002750603.1	Ba_Ames_Ancestor|YP_019924.1	Bc_AH820|YP_002452229.1	Bt_Al_Hakam|YP_895704.1	pBMB302|Kscaffolds_12313	pBT9727|YP_173304.1	p03BB108_86|ZP_03115570.1	pXO2|YP_022426.1	pBc10987|NP_982247.1	p4BA1_82|ZP_04093640.1	pALH1|YP_891189.1	pCI-XO2|YP_003787111.1	p03BB108_239|ZP_03115468.1	pW_87|ZP_03104508.1	pAH1134_566|ZP_03234242.1	p4AJ1_228|EEM56732.1	pCT281|AEA19400.1	pBMB293|1520plasmids_63	Bc_10987|NP_979456.1	pG9842_209|YP_002454806.1	pLVP1401|YP_004050020.1	pBMB431|Kscaffolds_12108	pBMB400|1520plasmids_506	pCT83|AEA19827.1	p03BB108_282|ZP_03115020.1	pLVP1401|YP_004050021.1
1	2		Bc_03BB102|YP_002750466.1	p4BA1_82|ZP_04093646.1	pW_87|ZP_03104405.1
6	1		Bc_03BB102|YP_002750575.1	Bt_Al_Hakam|YP_895687.1	Bc_G9842|YP_002446090.1	Bt_CT43|AEA16328.1	Bc_B4264|YP_002367392.1	Bt_HD1|HD1_4860	pBWB404|YP_001642829.1
3	1		Bc_03BB102|YP_002750581.1	Bt_Al_Hakam|YP_895691.1	pAH1134_566|ZP_03233851.1	Bc_391_98|YP_001374349.1
2	1	BCA_3316/BCA_3315	Bc_03BB102|YP_002750584.1	Bt_Al_Hakam|YP_895694.1	pAH1134_566|ZP_03233797.1
2	1		Bc_03BB102|YP_002750585.1	Bt_Al_Hakam|YP_895695.1	pAH1134_566|ZP_03233728.1
2	1		Bc_03BB102|YP_002750599.1	pAH1134_566|ZP_03233734.1	Bc_G9842|YP_002447013.1
3	12		Bc_03BB102|YP_002750630.1	pBc239|YP_002533243.1	p03BB108_239|ZP_03115401.1	Bt_Al_Hakam|YP_895724.1	Bc_E33L|YP_084564.1	pE33L466|YP_245585.1	pH308197_258|YP_002267320.1	pCER270|YP_001967317.1	pBc10987|NP_982230.1	pAH187_270|YP_002335932.1	pPER272|ABK01079.1	pAH820_272|YP_002455124.1	pCT281|AEA19380.1	pBMB302|Kscaffolds_12608	pBMB293|1520plasmids_318
3	2		Bc_03BB102|YP_002750631.1	Bt_Al_Hakam|YP_895725.1	pPER272|ABK01267.1	pAH820_272|YP_002455123.1	Bc_E33L|YP_084565.1
4	2		Bc_03BB102|YP_002750896.1	Bt_BMB171|YP_003665899.1	Bc_14579|NP_833427.1	pBMB431|Kscaffolds_12048	pBMB400|1520plasmids_780	Bc_G9842|YP_002447201.1
5	2		Bc_03BB102|YP_002750900.1	pBMB431|Kscaffolds_12047	pBMB400|1520plasmids_511	Bt_BMB171|YP_003665900.1	Bc_14579|NP_833428.1	Bc_G9842|YP_002447202.1	Bt_YBT1520|1520_5522
1	2		Bc_03BB102|YP_002750901.1	pBMB400|1520plasmids_482	pBMB431|Kscaffolds_12046
3	2		Bc_03BB102|YP_002750903.1	pBMB431|Kscaffolds_12044	pBMB400|1520plasmids_721	Bc_E33L|YP_085042.1	Bw_KBAB4|YP_001646266.1
2	1		Bc_03BB102|YP_002752015.1	Bt_YBT020|ADY23810.1	pAH1134_566|ZP_03233909.1
2	1		Bc_03BB102|YP_002752182.1	Bt_Al_Hakam|YP_897081.1	pK1S1|YP_001041596.1
2	1		Bc_03BB102|YP_002752185.1	Bt_Al_Hakam|YP_897084.1	pK1S1|YP_001041599.1
2	4		Bc_03BB102|YP_002752483.1	Bc_AH187|YP_002341195.1	pBc239|YP_002533351.1	pPER272|ABK01117.1	pH308197_258|YP_002267301.1	pAH820_272|YP_002455093.1
16	1		Bc_03BB102|YP_002752617.1	Bt_97_27|YP_039255.1	Bt_YBT020|ADY24470.1	Bt_Al_Hakam|YP_897457.1	Bc_Q1|YP_002532792.1	Bc_10987|NP_981674.1	Bc_AH187|YP_002341324.1	Bt_YBT1520|1520_5675	Bt_HD1|HD1_2552	Bt_BMB171|YP_003667385.1	Bw_KBAB4|YP_001647831.1	Bc_B4264|YP_002370040.1	Bc_14579|NP_834927.1	Bt_CT43|AEA18954.1	Bc_G9842|YP_002448799.1	Bc_391_98|YP_001376980.1	pBC210|YP_002267651.1
2	2		Bc_10987|NP_976496.1	pW_87|ZP_03104482.1	p4BA1_82|ZP_04093567.1	Bt_BMB171|YP_003667581.1
2	1		Bc_10987|NP_976498.1	Bt_BMB171|YP_003667580.1	pFR12.5|ABY68484.1
1	1	BCE_0179--BCE_0181	Bc_10987|NP_976507.1	p03BB108_282|ZP_03115002.1	10987上两端存在Tn7-like transposition基因，预示着最近从plasmid获得
1	1		Bc_10987|NP_976508.1	p03BB108_282|ZP_03115238.1
1	1		Bc_10987|NP_976509.1	p03BB108_282|ZP_03115225.1
1	1	BCE_0986—BCE_0989	Bc_10987|NP_977309.1	p03BB108_282|ZP_03115055.1	Tn554-related, transposase A
1	1		Bc_10987|NP_977310.1	p03BB108_282|ZP_03114983.1	Tn554-related, transposase B
1	1		Bc_10987|NP_977311.1	p03BB108_282|ZP_03115178.1	Tn554-related, transposase C
1	1		Bc_10987|NP_977312.1	p03BB108_282|ZP_03115246.1
4	6		Bc_10987|NP_977313.1	p03BB108_282|ZP_03115088.1	pCER270|YP_001967322.1	pAH187_270|YP_002335940.1	pPER272|ABK01151.1	pBMB171|YP_003667635.1	pAH820_272|YP_002455105.1	Bc_14579|NP_832390.1	Bc_AH187|YP_002341159.1	Bc_Q1|YP_002532614.1
1	1		Bc_10987|NP_977314.1	p03BB108_282|ZP_03115010.1	polysaccharide deacetylase
2	5		Bc_10987|NP_977450.1	pH308197_258|YP_002267405.1	pCER270|YP_001967242.1	pBc10987|NP_982064.1	pAH187_270|YP_002335846.1	Bc_AH187|YP_002337168.1	pBc239|YP_002533378.1
2	1		Bc_10987|NP_977505.1	Bw_KBAB4|YP_001643880.1	pAH1134_566|ZP_03234350.1
7	1		Bc_10987|NP_978908.1	Bt_YBT020|ADY21813.1	Bt_BMB171|YP_003664820.1	Bc_B4264|YP_002367268.1	Bt_YBT1520|1520_3408	Bt_HD1|HD1_4775	Bt_CT43|AEA16192.1	pBMB28|ADY24993.1
2	1		Bc_10987|NP_978941.1	Bc_AH187|YP_002338623.1	pE33L466|YP_245683.1
1	2		Bc_10987|NP_978945.1	pBMB431|Kscaffolds_12124	pBMB400|1520plasmids_697
3	1		Bc_10987|NP_978996.1	pAH1134_566|ZP_03233991.1	Bt_YBT1520|1520_3486	Bt_HD1|HD1_4703
1	1	BCE_2693/BCE_2694	Bc_10987|NP_978999.1	pBc239|YP_002533211.1
3	10		Bc_10987|NP_979000.1	Bc_10987|NP_981848.1	Bc_AH187|YP_002336949.1	Bc_AH187|YP_002339561.1	Bc_AH187|YP_002339183.1	Bc_AH187|YP_002338915.1	Bt_YBT020|ADY21106.1	Bt_YBT020|ADY23978.1	Bt_YBT020|ADY21960.1	pH308197_258|YP_002267340.1	pCER270|YP_001967299.1	pAH187_270|YP_002335912.1	pBMB171|YP_003667875.1	pAH1134_566|ZP_03233964.1	pCI-XO1|YP_003786865.1	p03BB108_239|ZP_03115353.1	pXO1|YP_016386.2	pE33L466|YP_245615.1	pCT127|AEA19201.1
2	2		Bc_10987|NP_979001.1	pAH1134_566|ZP_03233921.1	pBc239|YP_002533207.1	Bc_14579|NP_832392.1
7	1	BCE_2749/BCE_2749	Bc_10987|NP_979053.1	Bt_CT43|AEA16381.1	Bc_G9842|YP_002446154.1	Bw_KBAB4|YP_001645263.1	Bt_YBT1520|1520_3262	Bt_HD1|HD1_4918	pBWB401|YP_001642436.1	Bc_391_98|YP_001374135.1
7	1		Bc_10987|NP_979054.1	Bw_KBAB4|YP_001645262.1	Bt_YBT1520|1520_3261	Bt_HD1|HD1_4919	Bt_CT43|AEA16382.1	Bc_G9842|YP_002446155.1	Bc_391_98|YP_001374134.1	pBWB401|YP_001642435.1
1	4		Bc_10987|NP_979057.1	pBCXO1|YP_002267786.1	pBC210|YP_002267781.1	pXO1|YP_016488.2	pCI-XO1|YP_003786961.1
7	1	BCE_2758/BCE_2757	Bc_10987|NP_979061.1	Bt_YBT1520|1520_3258	Bt_HD1|HD1_4922	Bt_CT43|AEA16387.1	Bc_G9842|YP_002446158.1	Bw_KBAB4|YP_001645259.1	pBWB401|YP_001642423.1	Bc_391_98|YP_001374132.1
7	1		Bc_10987|NP_979062.1	Bc_G9842|YP_002446159.1	Bt_CT43|AEA16388.1	Bt_YBT1520|1520_3257	Bt_HD1|HD1_4923	Bw_KBAB4|YP_001645258.1	pBWB401|YP_001642422.1	Bc_391_98|YP_001374131.1
1	2	BCE_3147--BCE_3149	Bc_10987|NP_979449.1	p03BB108_282|ZP_03115265.1	pBc10987|NP_982007.1	Tn554-related, transposase A
1	2		Bc_10987|NP_979450.1	p03BB108_282|ZP_03115022.1	pBc10987|NP_982008.1	Tn554-related, transposase B
1	2		Bc_10987|NP_979451.1	pBc10987|NP_982009.1	p03BB108_282|ZP_03115026.1	Tn554-related, transposase C
1	2		Bc_10987|NP_979453.1	p03BB108_282|ZP_03115168.1	pBc10987|NP_982011.1	Spore coat protein Z
1	2		Bc_10987|NP_979454.1	pBc10987|NP_982012.1	p03BB108_282|ZP_03115196.1	BclA protein
1	2		Bc_10987|NP_979455.1	pBc10987|NP_982013.1	p03BB108_282|ZP_03115259.1	hypothetical protein
3	1		Bc_10987|NP_979477.1	pAH1134_566|ZP_03234016.1	Bt_BMB171|YP_003664760.1	Bc_14579|NP_832228.1
1	3	BCE_3180—BCE_3178	Bc_10987|NP_979480.1	pH308197_258|YP_002267281.1	pCER270|YP_001967363.1	pAH187_270|YP_002335991.1		sensor histidine kinase
1	4		Bc_10987|NP_979481.1	pBMB171|YP_003667865.1	pCER270|YP_001967362.1	pAH187_270|YP_002335990.1	pH308197_258|YP_002267282.1	DNA-binding response regulator
1	4		Bc_10987|NP_979482.1	pBMB171|YP_003667866.1	pH308197_258|YP_002267283.1	pCER270|YP_001967361.1	pAH187_270|YP_002335989.1	Peptidase_C39A
9	1		Bc_10987|NP_979498.1	Bw_KBAB4|YP_001645724.1	Bt_YBT1520|1520_2794	Bt_HD1|HD1_5370	Bc_G9842|YP_002446646.1	Bt_BMB171|YP_003665387.1	Bt_CT43|AEA16781.1	Bc_14579|NP_832887.1	Bc_B4264|YP_002367885.1	pE33L466|YP_245583.1
3	17		Bc_10987|NP_979527.1	Bc_AH187|YP_002339182.1	Bc_Q1|YP_002530736.1	pPER272|ABK01240.1	pH308197_258|YP_002267449.1	pCER270|YP_001967200.1	pBc239|YP_002533191.1	pBc10987|NP_982109.1	pAH820_272|YP_002454926.1	pAH187_270|YP_002335801.1	p03BB108_239|ZP_03115461.1	pCT281|AEA19508.1	pBMB302|Kscaffolds_12437	pBMB293|1520plasmids_157	pXO1|YP_016368.2	pCI-XO1|YP_003786848.1	pBCXO1|YP_002267863.1	p03BB102_179|YP_002752879.1	pBMB400|1520plasmids_442	pG9842_140|YP_002454520.1
9	17		Bc_10987|NP_979630.1	Bc_10987|NP_979639.1	Bc_G9842|YP_002446140.1	Bc_G9842|YP_002446667.1	Bc_G9842|YP_002446144.1	Bt_YBT1520|1520_1093	Bt_YBT1520|1520_2380	pE33L466|YP_245563.1	pE33L466|YP_245924.1	pE33L466|YP_245611.1	pE33L466|YP_245906.1	pE33L466|YP_245888.1	pCT281|AEA19365.1	Bc_E33L|YP_084050.1	p03BB108_239|ZP_03115309.1	pBMB65|Kscaffolds_12858	pBMB171|YP_003667872.1	Bt_BMB171|YP_003663333.1	pBMB431|Kscaffolds_12158	pBMB400|1520plasmids_730	Bt_HD1|HD1_5766	Bc_B4264|YP_002365689.1	pCT72|AEA19762.1	pH308197_258|YP_002267369.1	pAH187_270|YP_002335882.1	pPER272|ABK01168.1	pAH820_272|YP_002454999.1	pCT127|AEA19202.1	Bw_KBAB4|YP_001643772.1	pBC210|YP_002267666.1	Bt_CT43|AEA16798.1	pCI-XO2|YP_003787074.1	pBMB293|1520plasmids_263	pBMB302|Kscaffolds_12612	pBMB293|1520plasmids_60
1	2		Bc_10987|NP_979632.1	p03BB102_179|YP_002753055.1	pE33L466|YP_245695.1
3	1	BCE_3532/BCE_3533	Bc_10987|NP_979830.1	Bw_KBAB4|YP_001643774.1	Bt_CT43|AEA16656.1	pAH1134_566|ZP_03234099.1
3	1		Bc_10987|NP_979831.1	pAH1134_566|ZP_03233839.1	Bw_KBAB4|YP_001643775.1	Bt_CT43|AEA16657.1
4	10		Bc_10987|NP_979988.1	pPER272|ABK01221.1	pH308197_258|YP_002267496.1	pCER270|YP_001967162.1	pBc239|YP_002533302.1	pBc10987|NP_982127.1	pAH820_272|YP_002454905.1	pAH187_270|YP_002336027.1	Bc_Q1|YP_002531179.1	Bc_AH820|YP_002452625.1	Bc_AH187|YP_002339641.1	pXO1|YP_016366.2	pCI-XO1|YP_003786846.1	pBCXO1|YP_002267861.1
3	1	BCE_4087—BCE_4090	Bc_10987|NP_980381.1	Bt_YBT1520|1520_4328	Bt_HD1|HD1_3890	p03BB108_282|ZP_03115129.1
3	1		Bc_10987|NP_980382.1	Bt_YBT1520|1520_4329	Bt_HD1|HD1_3889	p03BB108_282|ZP_03115176.1
3	1		Bc_10987|NP_980383.1	Bt_YBT1520|1520_4330	Bt_HD1|HD1_3888	p03BB108_282|ZP_03115058.1
3	2		Bc_10987|NP_980384.1	Bt_YBT1520|1520_4331	Bt_HD1|HD1_3887	p03BB108_282|ZP_03115167.1	p4AJ1_228|EEM56282.1
4	1	BC0599/BC0560	Bc_14579|NP_830416.1	Bc_14579|NP_832372.1 (Transposase IS200 like)	Bc_14579|NP_832107.1	Bc_14579|NP_831329.1	Bc_Q1|YP_002530035.1	Bc_Q1|YP_002531018.1	Bt_YBT020|ADY21154.1	pBMB26|ADY24726.1	Bc_G9842|YP_002447818.1
8	3		Bc_14579|NP_830417.1	Bc_14579|NP_834858.1	Bc_14579|NP_832373.1	Bc_14579|NP_831330.1	Bc_14579|NP_832108.1	Bc_Q1|YP_002530036.1	Bc_Q1|YP_002531017.1	Bt_BMB171|YP_003664641.1	Bc_B4264|YP_002369355.1	Bt_YBT020|ADY21155.1	pBMB26|ADY24725.1	Bc_G9842|YP_002447817.1	Bw_KBAB4|YP_001647564.1	Bt_97_27|YP_038983.1	pBMB431|Kscaffolds_12083	pBMB400|1520plasmids_544
19	7		Bc_14579|NP_830518.1	Bc_14579|NP_832396.1	pBMB171|YP_003667641.1	pBMB171|YP_003667869.1	Ba_Ames_Ancestor|YP_017341.1	Bc_CI|YP_003790571.1	Bt_97_27|YP_034967.1	Bc_E33L|YP_082227.1	Bt_Al_Hakam|YP_893538.1	Bc_03BB102|YP_002748066.1	Bt_YBT020|ADY20012.1	Bc_10987|NP_977105.1	Bc_AH820|YP_002449738.1	Bt_BMB171|YP_003663161.1	Bc_Q1|YP_002528525.1	Bw_KBAB4|YP_001643518.1	Bt_YBT1520|1520_842	Bt_HD1|HD1_1458	Bc_G9842|YP_002444175.1	Bc_B4264|YP_002365505.1	Bt_CT43|AEA14380.1	pCER270|YP_001967357.1	pAH187_270|YP_002335984.1	pH308197_258|YP_002267289.1	pPER272|ABK01123.1	pAH820_272|YP_002455039.1	Bc_AH187|YP_002336842.1	pBc239|YP_002533251.1
7	2		Bc_14579|NP_830698.1	Bt_CT43|AEA14563.1	Bt_BMB171|YP_003663329.1	Bt_YBT1520|1520_1028	Bt_HD1|HD1_1265	Bc_B4264|YP_002365683.1	Bc_G9842|YP_002444356.1	pBWB401|YP_001642444.1	pE33L466|YP_245769.1
6	2	BC0913/BC0914	Bc_14579|NP_830699.1	Bt_CT43|AEA14564.1	Bt_BMB171|YP_003663330.1	Bt_YBT1520|1520_1029	Bt_HD1|HD1_1264	Bc_G9842|YP_002444357.1	pE33L466|YP_245770.1	pBWB401|YP_001642445.1
6	2		Bc_14579|NP_830700.1	Bt_BMB171|YP_003663331.1	Bc_G9842|YP_002444358.1	Bt_YBT1520|1520_1030	Bt_HD1|HD1_1263	Bt_CT43|AEA14565.1	pBWB401|YP_001642446.1	pE33L466|YP_245771.1
7	2		Bc_14579|NP_830701.1	Bt_CT43|AEA14566.1	Bc_B4264|YP_002365684.1	Bt_YBT1520|1520_1031	Bt_HD1|HD1_1262	Bc_G9842|YP_002444359.1	pE33L466|YP_245772.1	Bt_BMB171|YP_003663332.1	pBWB401|YP_001642447.1
1	3		Bc_14579|NP_830713.1	pBc239|YP_002533242.1	pH308197_258|YP_002267321.1	pE33L466|YP_245586.1
3	6		Bc_14579|NP_830751.1	Bc_G9842|YP_002444418.1	Bt_CT43|AEA14584.1	pE33L466|YP_245656.1	pW_87|ZP_03104449.1	pAH187_270|YP_002335866.1	pH308197_258|YP_002267386.1	pCER270|YP_001967260.1	pBWB404|YP_001642835.1
5	2		Bc_14579|NP_830772.1	pBMB74|Kscaffolds_12722	pBc239|YP_002533325.1	Bc_391_98|YP_001374085.1	Bt_YBT1520|1520_3781	Bt_HD1|HD1_4418	Bt_BMB171|YP_003665729.1
6	1	BC1061/BC1062/BC1063	Bc_14579|NP_830847.1	Bc_B4264|YP_002365829.1	Bt_YBT1520|1520_1217	Bt_HD1|HD1_1069	Bc_G9842|YP_002444527.1	Bt_CT43|AEA14703.1	pBWB401|YP_001642519.1
6	1		Bc_14579|NP_830848.1	Bc_B4264|YP_002365830.1	Bt_CT43|AEA14704.1	Bc_G9842|YP_002444528.1	Bt_YBT1520|1520_1218	Bt_HD1|HD1_1068	pBWB401|YP_001642518.1
16	5		Bc_14579|NP_831370.1	Bc_14579|NP_832397.1	Ba_Ames_Ancestor|YP_018242.1	Bc_AH820|YP_002450637.1	Bt_97_27|YP_035806.1	Bc_E33L|YP_083059.1	Bc_CI|YP_003791438.1	Bc_03BB102|YP_002748925.1	Bt_Al_Hakam|YP_894279.1	pBMB171|YP_003667868.1	pH308197_258|YP_002267287.1	Bc_AH187|YP_002337716.1	pCER270|YP_001967358.1	pAH187_270|YP_002335985.1	pBc239|YP_002533252.1	Bt_YBT020|ADY20968.1	Bc_G9842|YP_002445033.1	Bt_CT43|AEA15203.1	Bc_B4264|YP_002366374.1	Bt_YBT1520|1520_1833	Bt_HD1|HD1_427	Bc_Q1|YP_002529370.1	Bt_YBT1520|1520_1832	Bt_HD1|HD1_428
13	7		Bc_14579|NP_831598.1	Bc_14579|NP_834844.1	Bc_14579|NP_832250.1	Bc_14579|NP_832104.1	Bc_B4264|YP_002365751.1	Bc_B4264|YP_002369074.1	Bc_B4264|YP_002366012.1	Bc_CI|YP_003790640.1	Bc_CI|YP_003792951.1	Bc_CI|YP_003792622.1	Bc_CI|YP_003792536.1	Bc_CI|YP_003792349.1	Bc_CI|YP_003792243.1	Bc_CI|YP_003791924.1	Bc_CI|YP_003791040.1	Bc_Q1|YP_002528686.1	Bc_Q1|YP_002532360.1	Bc_Q1|YP_002532145.1	Bt_BMB171|YP_003662876.1	Bt_BMB171|YP_003665638.1	Bt_BMB171|YP_003663937.1	Bt_CT43|AEA16480.1	Bt_CT43|AEA17316.1	Bt_CT43|AEA17197.1	Bt_HD1|HD1_26	Bt_HD1|HD1_5731	Bt_HD1|HD1_5472	Bt_HD1|HD1_5313	Bt_HD1|HD1_4257	Bt_HD1|HD1_2896	Bt_YBT1520|1520_2689	Bt_YBT1520|1520_5313	Bt_YBT1520|1520_3948	Bt_YBT1520|1520_2853	pE33L466|YP_245795.1	pE33L54|YP_245970.1	Bc_G9842|YP_002445061.1	Bc_14579|NP_832571.1	Bt_YBT020|ADY19714.1	pBMB431|Kscaffolds_12214	pBMB400|1520plasmids_747	pBMB28|ADY25002.1	pBMB293|1520plasmids_171	pBMB302|Kscaffolds_12556	Bc_E33L|YP_085665.1	Bt_97_27|YP_037665.1	Bc_AH820|YP_002452544.1
1	1		Bc_14579|NP_831656.1	pE33L466|YP_245673.1
5	2		Bc_14579|NP_831913.1	Bt_BMB171|YP_003664465.1	Bc_G9842|YP_002445571.1	Bt_YBT1520|1520_2371	pBMB400|1520plasmids_501	pBMB431|Kscaffolds_12126	Bt_HD1|HD1_5776	Bt_HD1|HD1_5777
3	1		Bc_14579|NP_832026.1	Bt_CT43|AEA15911.1	pBc239|YP_002533209.1	Bw_KBAB4|YP_001644610.1
2	1		Bc_14579|NP_832190.1	pAH820_272|YP_002454985.1	Bc_B4264|YP_002367152.1
7	1	BC2450/BC2451	Bc_14579|NP_832212.1	Bt_BMB171|YP_003664737.1	Bt_CT43|AEA16093.1	Bc_G9842|YP_002445844.1	Bc_B4264|YP_002367176.1	Bt_YBT1520|1520_2695	Bt_HD1|HD1_5466	pBWB401|YP_001642563.1
7	1		Bc_14579|NP_832214.1	Bt_BMB171|YP_003664738.1	Bt_CT43|AEA16094.1	Bt_HD1|HD1_5465	Bc_B4264|YP_002367177.1	Bt_YBT1520|1520_2696	Bc_G9842|YP_002445845.1	pBWB401|YP_001642562.1
7	1	BC2452—BC2455	Bc_14579|NP_832215.1	Bt_BMB171|YP_003664739.1	Bt_CT43|AEA16095.1	Bc_G9842|YP_002445846.1	Bc_B4264|YP_002367178.1	Bt_YBT1520|1520_2697	Bt_HD1|HD1_5464	pBWB401|YP_001642561.1
7	1		Bc_14579|NP_832217.1	Bc_B4264|YP_002367179.1	Bt_BMB171|YP_003664740.1	Bt_YBT1520|1520_2698	Bt_HD1|HD1_5463	Bt_CT43|AEA16096.1	Bc_G9842|YP_002445847.1	pBWB401|YP_001642560.1	Bc_14579|NP_832218.1	Bt_YBT1520|1520_2699
7	1		Bc_14579|NP_832219.1	Bt_BMB171|YP_003664741.1	Bt_CT43|AEA16097.1	Bc_B4264|YP_002367180.1	Bc_G9842|YP_002445848.1	Bt_YBT1520|1520_2700	Bt_HD1|HD1_5462	pBWB401|YP_001642559.1
7	1		Bc_14579|NP_832220.1	Bt_BMB171|YP_003664742.1	Bt_YBT1520|1520_2701	Bt_HD1|HD1_5461	Bc_B4264|YP_002367181.1	pBWB401|YP_001642558.1	Bc_G9842|YP_002445849.1	Bt_CT43|AEA16098.1
7	1		Bc_14579|NP_832222.1	Bt_BMB171|YP_003664747.1	Bc_B4264|YP_002367186.1	Bc_G9842|YP_002445860.1	pBWB401|YP_001642600.1	Bt_YBT1520|1520_2710	Bt_HD1|HD1_5452	Bw_KBAB4|YP_001645935.1
6	5		Bc_14579|NP_832225.1	Bt_BMB171|YP_003664749.1	Bc_B4264|YP_002367189.1	pBMB400|1520plasmids_514	Bt_YBT1520|1520_3510	Bt_HD1|HD1_4679	Bc_G9842|YP_002445883.1	pBMB431|Kscaffolds_12082	p03BB108_239|ZP_03115355.1	pBC210|YP_002267593.1	pAH1134_566|ZP_03234256.1
5	3		Bc_14579|NP_832393.1	Bc_Q1|YP_002532606.1	pBMB293|1520plasmids_30	Bw_KBAB4|YP_001645127.1	pCT281|AEA19367.1	pBMB302|Kscaffolds_12595	Bc_AH187|YP_002341152.1	Bt_CT43|AEA16278.1	Bt_CT43|AEA17409.1
1	5		Bc_14579|NP_832398.1	pH308197_258|YP_002267286.1	pCER270|YP_001967359.1	pBMB171|YP_003667867.1	pAH187_270|YP_002335986.1	pBc239|YP_002533255.1
1	1		Bc_14579|NP_832400.1	p03BB108_282|ZP_03114979.1
7	1		Bc_14579|NP_832731.1	Bt_BMB171|YP_003665217.1	Bc_B4264|YP_002367710.1	Bt_YBT1520|1520_2968	Bt_HD1|HD1_5198	Bc_G9842|YP_002446478.1	Bt_CT43|AEA16661.1	pBWB401|YP_001642468.1
9	1		Bc_14579|NP_832736.1	Bc_B4264|YP_002367715.1	Bt_YBT1520|1520_2963	Bt_HD1|HD1_5203	Bt_BMB171|YP_003665220.1	Bc_G9842|YP_002446483.1	Bt_CT43|AEA16666.1	Bt_97_27|YP_037071.1	Bc_E33L|YP_084314.1	pH308197_11|YP_002267523.1
11	1		Bc_14579|NP_832843.1	Bt_BMB171|YP_003665341.1	Bt_CT43|AEA16118.1	Bt_YBT020|ADY22334.1	Bc_G9842|YP_002446601.1	Bc_B4264|YP_002367829.1	Bt_HD1|HD1_5328	Bt_YBT1520|1520_2837	Bt_97_27|YP_037213.1	Bc_AH820|YP_002452093.1	pBWB401|YP_001642591.1	Bt_Al_Hakam|YP_895585.1
11	1		Bc_14579|NP_832848.1	Bt_BMB171|YP_003665346.1	Bt_Al_Hakam|YP_895590.1	Bt_YBT020|ADY22339.1	Bt_CT43|AEA16113.1	Bt_YBT1520|1520_2832	Bt_HD1|HD1_5333	Bc_B4264|YP_002367834.1	Bt_97_27|YP_037218.1	Bc_AH820|YP_002452098.1	pBWB401|YP_001642549.1	Bc_G9842|YP_002446607.1
3	1		Bc_14579|NP_832869.1	Bt_CT43|AEA16764.1	Bc_G9842|YP_002446632.1	pE33L466|YP_245843.1
5	1		Bc_14579|NP_832874.1	Bt_BMB171|YP_003665377.1	Bc_G9842|YP_002446637.1	Bw_KBAB4|YP_001645721.1	Bc_B4264|YP_002367868.1	pE33L466|YP_245599.1
1	3		Bc_14579|NP_832912.1	pBMB400|1520plasmids_642	pBMB431|Kscaffolds_12069	pAH1134_566|ZP_03233923.1
1	1		Bc_14579|NP_832914.1	pBc239|YP_002533214.1
5	1		Bc_14579|NP_832927.1	Bt_BMB171|YP_003664752.1	Bt_CT43|AEA16808.1	Bc_B4264|YP_002367909.1	Bc_G9842|YP_002444424.1	pBWB401|YP_001642465.1
6	1		Bc_14579|NP_832977.1	Bc_G9842|YP_002446998.1	Bt_YBT1520|1520_3749	Bt_HD1|HD1_4443	Bt_CT43|AEA17113.1	Bw_KBAB4|YP_001645190.1	pAH1134_566|ZP_03234139.1
9	3		Bc_14579|NP_833120.1	Bt_BMB171|YP_003665602.1	Bt_YBT1520|1520_3629	Bt_HD1|HD1_4562	Bc_CI|YP_003793098.1	pE33L466|YP_245860.1	Bc_E33L|YP_084680.1	Bt_CT43|AEA16980.1	Bc_B4264|YP_002368098.1	pAH1134_566|ZP_03233980.1	p03BB108_239|ZP_03115305.1	Bc_G9842|YP_002447272.1
8	1	BC3388/BC3387	Bc_14579|NP_833122.1	Bt_BMB171|YP_003665605.1	Bt_CT43|AEA16982.1	Bt_YBT1520|1520_3632	Bt_HD1|HD1_4559	Bc_CI|YP_003793100.1	pE33L466|YP_245650.1	Bc_B4264|YP_002368101.1	Bc_E33L|YP_084683.1
8	1		Bc_14579|NP_833123.1	Bt_BMB171|YP_003665606.1	Bt_CT43|AEA16983.1	Bt_YBT1520|1520_3633	Bt_HD1|HD1_4558	Bc_B4264|YP_002368102.1	pE33L466|YP_245651.1	Bc_CI|YP_003793101.1	Bc_E33L|YP_084684.1
8	1		Bc_14579|NP_833124.1	Bt_YBT1520|1520_3634	Bt_HD1|HD1_4557	Bt_CT43|AEA16984.1	Bt_BMB171|YP_003665607.1	Bc_CI|YP_003793102.1	Bc_B4264|YP_002368103.1	Bc_E33L|YP_084685.1	pE33L466|YP_245652.1
6	2		Bc_14579|NP_833242.1	Bc_B4264|YP_002368224.1	Bt_YBT1520|1520_3743	Bt_HD1|HD1_4449	Bt_BMB171|YP_003665711.1	Bw_KBAB4|YP_001645269.1	pBMB431|Kscaffolds_12216	pBMB400|1520plasmids_626
2	2		Bc_14579|NP_833254.1	pBMB431|Kscaffolds_12218	pBMB400|1520plasmids_535	Bc_G9842|YP_002447014.1
8	2		Bc_14579|NP_833259.1	Bt_HD1|HD1_4412	Bc_B4264|YP_002368336.1	Bt_CT43|AEA17132.1	Bw_KBAB4|YP_001645933.1	Bc_G9842|YP_002447027.1	Bt_BMB171|YP_003665733.1	p03BB108_282|ZP_03115255.1	Bt_YBT1520|1520_3787	Bt_YBT1520|1520_3788	pBC210|YP_002267637.1
5	15		Bc_391_98|YP_001373546.1	Bc_391_98|YP_001375677.1	Bc_391_98|YP_001376567.1	Bc_G9842|YP_002445990.1	Bc_G9842|YP_002446004.1	Bc_G9842|YP_002446001.1	pBMB293|1520plasmids_262	pBMB293|1520plasmids_54	pBMB293|1520plasmids_98	pBMB302|Kscaffolds_12506	pBMB302|Kscaffolds_12571	pBMB400|1520plasmids_447	pBMB400|1520plasmids_657	pBMB400|1520plasmids_462	pBMB400|1520plasmids_467	pBMB400|1520plasmids_596	pBMB400|1520plasmids_445	pBMB431|Kscaffolds_12011	pBMB431|Kscaffolds_12112	pE33L466|YP_245594.1	pE33L466|YP_245871.1	pE33L466|YP_245679.1	pE33L466|YP_245817.1	pE33L466|YP_245880.1	pE33L466|YP_245919.1	pE33L466|YP_245676.1	pH308197_258|YP_002267410.1	pH308197_258|YP_002267506.1	pLVP1401|YP_004050024.1	Bc_Q1|YP_002528489.1	Bt_YBT020|ADY19701.1	Bc_E33L|YP_083854.1	pCT281|AEA19577.1	pAH1134_566|ZP_03233717.1	pBMB171|YP_003667752.1	pBc239|YP_002533383.1	pBC210|YP_002267669.1	p03BB102_179|YP_002752947.1	pAH820_272|YP_002454895.1	pPER272|ABK01217.1	pCT281|AEA19358.1	pBMB431|Kscaffolds_12221
2	1		Bc_391_98|YP_001373814.1	Bt_BMB171|YP_003663931.1	pCT6880|AEA19694.1
1	4		Bc_391_98|YP_001373866.1	pPER272|ABK01255.1	pBMB171|YP_003667834.1	pBc10987|NP_982189.1	pAH820_272|YP_002455162.1
11	2		Bc_391_98|YP_001374065.1	Bc_391_98|YP_001376974.1	Bc_391_98|YP_001374064.1	Ba_Ames_Ancestor|YP_017533.1	Bc_AH820|YP_002449938.1	Bc_CI|YP_003790759.1	Bc_E33L|YP_082404.1	Bc_AH187|YP_002337049.1	Bc_03BB102|YP_002748238.1	Bt_Al_Hakam|YP_893690.1	Bc_10987|NP_977307.1	Bt_YBT020|ADY20198.1	Bc_Q1|YP_002528707.1	pXO2|YP_016555.2	pCI-XO2|YP_003787063.1
1	1	Bcer98_0771—Bcer98_0769	Bc_391_98|YP_001374104.1	pE33L466|YP_245864.1	4-hydroxybenzoyl-CoA thioesterase
1	1		Bc_391_98|YP_001374105.1	pE33L466|YP_245863.1	3-hydroxybutyryl-CoA dehydrogenase
1	1		Bc_391_98|YP_001374106.1	pE33L466|YP_245862.1
4	3		Bc_391_98|YP_001374116.1	pBMB431|Kscaffolds_11961	pBMB400|1520plasmids_779	Bt_97_27|YP_035217.1	p03BB108_239|ZP_03115326.1	Bt_YBT020|ADY20257.1	Bc_E33L|YP_082462.1
4	3	Bcer98_0784/Bcer98_0785	Bc_391_98|YP_001374117.1	Bc_E33L|YP_082463.1	pBMB431|Kscaffolds_11960	pBMB400|1520plasmids_559	Bt_97_27|YP_035218.1	Bt_YBT020|ADY20258.1	p03BB108_239|ZP_03115431.1
4	3		Bc_391_98|YP_001374118.1	pBMB431|Kscaffolds_11959	pBMB400|1520plasmids_562	Bt_YBT020|ADY20259.1	p03BB108_239|ZP_03115294.1	Bc_E33L|YP_082464.1	Bt_97_27|YP_035219.1
3	5		Bc_391_98|YP_001374904.1	Bc_391_98|YP_001375458.1	Bc_03BB102|YP_002750580.1	Bt_Al_Hakam|YP_895690.1	pE33L466|YP_245856.1	pH308197_258|YP_002267469.1	pBc239|YP_002533316.1	pCER270|YP_001967182.1	pAH187_270|YP_002336053.1
1	4		Bc_391_98|YP_001374906.1	pPER272|ABK01078.1	pBMB171|YP_003667814.1	pBc10987|NP_982167.1	pAH820_272|YP_002455184.1
1	1		Bc_391_98|YP_001375007.1	pE33L466|YP_245869.1
1	1		Bc_391_98|YP_001375008.1	pE33L466|YP_245870.1
1	1		Bc_391_98|YP_001375009.1	pE33L466|YP_245872.1
2	1		Bc_391_98|YP_001375012.1	Bt_97_27|YP_036518.1	pE33L466|YP_245625.1
2	7		Bc_391_98|YP_001375034.1	pW_87|ZP_03104446.1	p4BA1_82|ZP_04093658.1	pBMB400|1520plasmids_605	pBMB431|Kscaffolds_12185	pAH1134_566|ZP_03233736.1	p03BB108_282|ZP_03115152.1	pE33L466|YP_245596.1	Bw_KBAB4|YP_001645689.1
1	1		Bc_391_98|YP_001375046.1	pBWB401|YP_001642428.1
1	1		Bc_391_98|YP_001375127.1	pE33L466|YP_245645.1
1	3		Bc_391_98|YP_001375161.1	pCT281|AEA19575.1	pBMB302|Kscaffolds_12508	pBMB293|1520plasmids_42
1	3		Bc_391_98|YP_001375162.1	pCT281|AEA19574.1	pBMB302|Kscaffolds_12507	pBMB293|1520plasmids_78
1	2		Bc_391_98|YP_001375334.1	pBWB402|YP_001642743.1	pAH1134_566|ZP_03234149.1
1	2	Bcer98_2076—Bcer98_2078	Bc_391_98|YP_001375335.1	pBWB402|YP_001642744.1	pAH1134_566|ZP_03233778.1
1	2		Bc_391_98|YP_001375336.1	pBWB402|YP_001642745.1	pAH1134_566|ZP_03233855.1
1	2		Bc_391_98|YP_001375337.1	pBWB402|YP_001642746.1	pAH1134_566|ZP_03234205.1
1	2	Bcer98_2082—Bcer98_2080	Bc_391_98|YP_001375340.1	pAH1134_566|ZP_03234152.1	pBWB402|YP_001642749.1
1	2		Bc_391_98|YP_001375341.1	pBWB402|YP_001642750.1	pAH1134_566|ZP_03234194.1
1	2		Bc_391_98|YP_001375342.1	pBWB402|YP_001642751.1	pAH1134_566|ZP_03233908.1
2	1		Bc_391_98|YP_001375409.1	Bt_YBT020|ADY20178.1	pBC210|YP_002267614.1
1	7		Bc_391_98|YP_001375418.1	pAH1134_14|ZP_03234413.1	pH308197_10|YP_002267536.1	pE33L466|YP_245890.1	pE33L9|YP_246015.1	pFR12|YP_001653986.1	pE33L466|YP_245662.1	pE33L54|YP_245961.1	pFR55|YP_001654070.1
7	2		Bc_391_98|YP_001375421.1	Bt_97_27|YP_035146.1	Bc_B4264|YP_002365694.1	Bt_YBT1520|1520_1039	Bt_HD1|HD1_1254	Bt_BMB171|YP_003663339.1	Bc_G9842|YP_002444377.1	pBMB431|Kscaffolds_12078	pBMB400|1520plasmids_432	Bt_97_27|YP_035976.1
1	4		Bc_391_98|YP_001375453.1	pBc239|YP_002533315.1	pE33L466|YP_245857.1	pH308197_258|YP_002267470.1	pAH187_270|YP_002336052.1
1	5		Bc_391_98|YP_001375456.1	pH308197_258|YP_002267468.1	pCER270|YP_001967183.1	pAH187_270|YP_002336054.1	pBc239|YP_002533317.1	pE33L466|YP_245853.1
1	10		Bc_391_98|YP_001375522.1	pH308197_258|YP_002267273.1	pBc239|YP_002533266.1	pCER270|YP_001967370.1	pAH187_270|YP_002335999.1	pBc10987|NP_982155.1	pAH1134_566|ZP_03233824.1	pXO1|YP_022466.1	pCI-XO1|YP_003787009.1	p03BB108_239|ZP_03115448.1	pBCXO1|YP_002267819.1
4	3	Bcer98_2290—Bcer98_2289	Bc_391_98|YP_001375524.1	Bc_391_98|YP_001377111.1	Bc_391_98|YP_001376653.1	Bt_HD1|HD1_68	Bt_HD1|HD1_766	Bt_HD1|HD1_1216	Bt_HD1|HD1_5186	Bt_HD1|HD1_5022	Bt_YBT1520|1520_1077	Bt_YBT1520|1520_5227	Bt_YBT1520|1520_2199	pE33L466|YP_245811.1	pBMB431|Kscaffolds_12262	pBMB400|1520plasmids_694	Bc_B4264|YP_002366880.1	Bt_HD1|HD1_2076
4	3		Bc_391_98|YP_001375525.1	Bc_391_98|YP_001376925.1	Bc_391_98|YP_001377110.1	Bc_391_98|YP_001376652.1	Bt_HD1|HD1_67	Bt_HD1|HD1_767	Bt_HD1|HD1_1217	Bt_HD1|HD1_5185	Bt_HD1|HD1_2075	Bt_YBT1520|1520_215	Bt_YBT1520|1520_5226	Bt_YBT1520|1520_2983	Bt_YBT1520|1520_2200	Bt_YBT1520|1520_1076	Bt_YBT1520|1520_1487	pBMB431|Kscaffolds_12263	pBMB400|1520plasmids_758	Bc_B4264|YP_002366879.1	pE33L466|YP_245810.1	Bt_HD1|HD1_5023
1	1		Bc_391_98|YP_001375534.1	pCT9547|AEA19897.1
1	6		Bc_391_98|YP_001375535.1	pFR12|YP_001653979.1	pDx14.2|YP_209644.1	pE33L8|YP_246000.1	pAH820_10|YP_002443551.1	pH308197_10|YP_002267533.1	pAH820_10|YP_002443542.1	pTX14-3|NP_052134.1
1	8		Bc_391_98|YP_001375536.1	pAH820_10|YP_002443552.1	pE33L8|YP_245999.1	pE33L9|YP_246010.1	pH308197_10|YP_002267534.1	pSin9.7|YP_209631.1	pTX14-3|NP_052135.1	pDx14.2|YP_209643.1	pFR12|YP_001653978.1
1	1		Bc_391_98|YP_001375834.1	pBMB28|ADY24959.1
3	3		Bc_391_98|YP_001376155.1	Bc_Q1|YP_002528804.1	Bc_AH187|YP_002337143.1	p4BA1_82|ZP_04093585.1	pLVP1401|YP_004050033.1	pALH1|YP_891176.1
2	1		Bc_391_98|YP_001376173.1	Bt_YBT020|ADY20353.1	p03BB108_42|ZP_03115627.1
2	1	Bcer98_2969—Bcer98_2971	Bc_391_98|YP_001376194.1	Bt_YBT020|ADY20320.1	pBWB404|YP_001642837.1
2	1		Bc_391_98|YP_001376195.1	Bt_YBT020|ADY20319.1	pBWB404|YP_001642836.1
1	1		Bc_391_98|YP_001376585.1	pE33L54|YP_245959.1
1	2		Bc_391_98|YP_001376649.1	pCI-XO2|YP_003787102.1	pXO2|YP_016594.2	Bc_391_98|YP_001376831.1
1	2		Bc_391_98|YP_001376724.1	pCI-XO2|YP_003787106.1	pXO2|YP_016598.2
1	1		Bc_391_98|YP_001376847.1	pE33L466|YP_245633.1
1	1	Bcer98_3658—Bcer98_3656	Bc_391_98|YP_001376848.1	pE33L466|YP_245634.1
1	1		Bc_391_98|YP_001376850.1	pE33L466|YP_245636.1
1	1		Bc_391_98|YP_001376851.1	pE33L466|YP_245637.1
1	1		Bc_391_98|YP_001376930.1	pBc53|YP_002533075.1
1	1		Bc_391_98|YP_001377072.1	p03BB108_239|ZP_03115317.1
1	1	Bcer98_3892—Bcer98_3894	Bc_391_98|YP_001377073.1	p03BB108_239|ZP_03115337.1
1	1		Bc_391_98|YP_001377074.1	p03BB108_239|ZP_03115419.1
8	5		Bc_391_98|YP_001377119.1	pCT83|AEA19860.1	pCT281|AEA19412.1	pBMB302|Kscaffolds_12329	pBMB293|1520plasmids_179	Bw_KBAB4|YP_001645937.1	Bt_YBT1520|1520_1139	Bt_HD1|HD1_1145	Bt_BMB171|YP_003663405.1	Bt_CT43|AEA14618.1	Bc_G9842|YP_002444456.1	Bc_B4264|YP_002365755.1	pBtoxis|YP_001573831.1
1	2		Bc_391_98|YP_001377162.1	pBMB67|YP_001485221.1	pBMB64|Kscaffolds_12864
3	4	BCAH187_A0353/BCAH187_A0354	Bc_AH187|YP_002336388.1	Bc_AH187|YP_002341113.1 (transposase)	Bc_AH187|YP_002336577.1	Bc_AH187|YP_002341068.1	Bc_AH187|YP_002339982.1	Bc_AH187|YP_002339153.1	Bc_AH187|YP_002337741.1	Bc_AH187|YP_002337650.1	Bc_AH187|YP_002336741.1	Bc_Q1|YP_002528099.1	Bc_G9842|YP_002447492.1	pCI-XO1|YP_003786996.1	p03BB102_179|YP_002753026.1	pXO1|YP_022457.1	pAH1134_566|ZP_03234033.1
3	4		Bc_AH187|YP_002336389.1	Bc_AH187|YP_002341114.1 (transposase)	Bc_AH187|YP_002336578.1	Bc_AH187|YP_002341069.1	Bc_AH187|YP_002339981.1	Bc_AH187|YP_002339154.1	Bc_AH187|YP_002337740.1	Bc_AH187|YP_002337651.1	Bc_AH187|YP_002336740.1	Bc_G9842|YP_002445915.1	Bc_G9842|YP_002447491.1	Bc_Q1|YP_002528100.1	p03BB102_179|YP_002753027.1	pAH1134_566|ZP_03234329.1	pCI-XO1|YP_003786997.1	pCI-XO2|YP_003787064.1	Bc_G9842|YP_002445275.1
2	1		Bc_AH187|YP_002336456.1	Bc_Q1|YP_002528168.1	pE33L466|YP_245778.1
20	4		Bc_AH187|YP_002336505.1	Bc_AH187|YP_002341317.1	Bc_Q1|YP_002528217.1	Bc_Q1|YP_002532774.1	Ba_Ames_Ancestor|YP_022164.1	Bt_Al_Hakam|YP_897445.1	Bc_03BB102|YP_002752605.1	Bt_97_27|YP_039246.1	Bc_E33L|YP_086522.1	Bc_AH820|YP_002454267.1	Bt_YBT020|ADY24461.1	Bc_10987|NP_981666.1	Bc_CI|YP_003794933.1	Bt_CT43|AEA18942.1	Bt_BMB171|YP_003667379.1	Bc_B4264|YP_002370034.1	Bt_YBT1520|1520_5669	Bt_HD1|HD1_2558	Bc_G9842|YP_002448790.1	Bc_14579|NP_834918.1	pBtoxis|YP_001573853.1	Bw_KBAB4|YP_001647824.1	Bc_391_98|YP_001376972.1	pAH1134_14|ZP_03234412.1	pBMB28|ADY24903.1	pBC210|YP_002267596.1
1	1		Bc_AH187|YP_002336671.1	pBWB404|YP_001642872.1
1	1		Bc_AH187|YP_002336674.1	pBWB404|YP_001642875.1
1	4		Bc_AH187|YP_002336987.1	pBT9727|YP_173284.1	pBMB171|YP_003667617.1	pXO2|YP_016564.2	pCI-XO2|YP_003787071.1
2	10	BCAH187_A1017/BCAH187_A1018	Bc_AH187|YP_002336990.1	Bc_AH187|YP_002340095.1	Bc_AH187|YP_002339991.1	Bc_AH187|YP_002337839.1	Bc_AH187|YP_002337025.1	pCT127|AEA19240.1	pCT127|AEA19259.1	pH308197_73|YP_002267161.1	pH308197_258|YP_002267350.1	pCER270|YP_001967288.1	pAH187_270|YP_002335901.1	p03BB108_282|ZP_03115277.1	pCT72|AEA19705.1	Bt_CT43|AEA17606.1	pBMB171|YP_003667716.1	pCT83|AEA19872.1	pCT281|AEA19442.1
1	1		Bc_AH187|YP_002336991.1	pBC210|YP_002267702.1
4	1		Bc_AH187|YP_002339128.1	Bc_Q1|YP_002530680.1	Bc_E33L|YP_084450.1	pAH1134_566|ZP_03233933.1	Bc_CI|YP_003792861.1
5	1	BCAH187_A3239—BCAH187_A3237	Bc_AH187|YP_002339186.1	Bc_Q1|YP_002530739.1	pBWB401|YP_001642544.1	Bt_HD1|HD1_5379	Bt_CT43|AEA16799.1	Bt_YBT1520|1520_2785
5	1		Bc_AH187|YP_002339187.1	Bc_Q1|YP_002530740.1	Bt_YBT1520|1520_2783	Bt_HD1|HD1_5380	Bt_CT43|AEA16800.1	pBWB401|YP_001642545.1
3	7	BCAH187_A3351/BCAH187_A3350	Bc_AH187|YP_002339297.1	Bc_AH187|YP_002339373.1	Bc_10987|NP_979645.1	Bc_14579|NP_832403.1	pPER272|ABK01177.1	pH308197_258|YP_002267424.1	pCER270|YP_001967225.1	pBc10987|NP_982082.1	pAH820_272|YP_002454949.1	pAH187_270|YP_002335828.1	pE33L466|YP_245692.1
1	1		Bc_AH187|YP_002339298.1	pE33L466|YP_245741.1
2	18		Bc_AH187|YP_002339593.1	Bc_Q1|YP_002531134.1	pBMB293|1520plasmids_296	pCT281|AEA19494.1	pBMB302|Kscaffolds_12422	p03BB102_179|YP_002752887.1	pAH820_272|YP_002454945.1	pPER272|ABK01264.1	p03BB108_239|ZP_03115429.1	pBc10987|NP_982085.1	pH308197_258|YP_002267428.1	pCER270|YP_001967221.1	pAH187_270|YP_002335824.1	pXO1|YP_016376.2	pCI-XO1|YP_003786855.1	pBCXO1|YP_002267870.1	pBc239|YP_002533401.1	pBMB400|1520plasmids_664	pBMB431|Kscaffolds_11995	pAH1134_566|ZP_03233853.1
2	3		Bc_AH187|YP_002339925.1	Bc_AH820|YP_002449574.1	pALH1|YP_891195.1	p4BA1_82|ZP_04093634.1	pW_87|ZP_03104495.1
1	1		Bc_AH187|YP_002339951.1	pBMB46|Kscaffolds_12958
20	3		Bc_AH187|YP_002340803.1	Bc_AH187|YP_002341144.1	Bc_E33L|YP_084429.1	Bc_E33L|YP_086070.1	Bc_G9842|YP_002446691.1	Bc_G9842|YP_002448311.1	Bc_Q1|YP_002532273.1	Bc_Q1|YP_002532599.1	Bt_97_27|YP_038789.1	Bt_97_27|YP_039106.1	Bt_CT43|AEA16826.1	Bt_CT43|AEA18424.1	Bw_KBAB4|YP_001645155.1	Bw_KBAB4|YP_001647359.1	Ba_Ames_Ancestor|YP_021647.1	Bt_Al_Hakam|YP_897027.1	Bc_AH820|YP_002453812.1	Bc_03BB102|YP_002752113.1	Bt_BMB171|YP_003666911.1	Bt_YBT020|ADY23902.1	Bc_CI|YP_003794464.1	Bc_14579|NP_834446.1	Bc_B4264|YP_002369542.1	Bt_YBT1520|1520_5067	Bt_HD1|HD1_3149	Bc_10987|NP_981180.1	Bc_391_98|YP_001376624.1	pAH1134_566|ZP_03234207.1	pBMB400|1520plasmids_737	pBMB431|Kscaffolds_12087
2	2		Bc_AH187|YP_002341189.1	Bt_CT43|AEA15516.1	pBAslCI14|YP_003787147.1	pBMB26|ADY24847.1
2	18		Bc_AH820|YP_002451499.1	Bt_97_27|YP_036641.1	pPER272|ABK01153.1	pAH820_272|YP_002454896.1	pXO1|YP_016338.2	pBCXO1|YP_002267834.1	pCT281|AEA19542.1	pBMB302|Kscaffolds_12475	pBMB293|1520plasmids_208	pBc239|YP_002533292.1	pCER270|YP_001967156.1	pBc10987|NP_982134.1	pAH187_270|YP_002336021.1	pCI-XO1|YP_003786819.1	p03BB102_179|YP_002752853.1	pBMB431|Kscaffolds_12252	pBMB400|1520plasmids_523	pH308197_258|YP_002267505.1	p03BB108_239|ZP_03115311.1	pAH1134_566|ZP_03233719.1
1	1		Bc_AH820|YP_002453321.1	p03BB108_42|ZP_03115635.1
3	1		Bc_AH820|YP_002453349.1	Bt_YBT1520|1520_330	Bt_HD1|HD1_2005	p03BB108_282|ZP_03115275.1
2	2		Bc_AH820|YP_002454132.1	Bc_CI|YP_003794797.1	pXO2|YP_016571.2	pCI-XO2|YP_003787079.1
2	1		Bc_B4264|YP_002365691.1	pBMB171|YP_003667874.1	Bt_BMB171|YP_003663335.1
2	1		Bc_B4264|YP_002365750.1	Bc_B4264|YP_002369073.1	Bc_B4264|YP_002366013.1	Bc_G9842|YP_002444373.1	pBMB26|ADY24712.1
2	1		Bc_B4264|YP_002366602.1	Bt_CT43|AEA15430.1	pAH1134_566|ZP_03234378.1
4	6		Bc_B4264|YP_002367323.1	Bt_CT43|AEA17439.1	Bc_G9842|YP_002446546.1	Bw_KBAB4|YP_001644608.1	pPER272|ABK01095.1	pH308197_258|YP_002267425.1	pCER270|YP_001967224.1	pBc10987|NP_982083.1	pAH820_272|YP_002454948.1	pAH187_270|YP_002335827.1
5	1		Bc_B4264|YP_002367528.1	Bt_YBT1520|1520_3158	pBWB401|YP_001642460.1	Bt_CT43|AEA16477.1	Bt_HD1|HD1_5015	Bc_G9842|YP_002446247.1
19	1		Bc_B4264|YP_002367735.1	Bc_B4264|YP_002368340.1	Bt_BMB171|YP_003665236.1	Bt_BMB171|YP_003665736.1	Bt_CT43|AEA16681.1	Bt_CT43|AEA17136.1	Bt_HD1|HD1_4408	Bt_HD1|HD1_5227	Bt_YBT1520|1520_2938	Bt_YBT1520|1520_3792	Bw_KBAB4|YP_001645644.1	Bw_KBAB4|YP_001646033.1	Ba_Ames_Ancestor|YP_020218.1	Bc_03BB102|YP_002750869.1	Bt_97_27|YP_037608.1	Bc_AH820|YP_002452488.1	Bt_Al_Hakam|YP_895931.1	Bc_E33L|YP_084824.1	Bc_CI|YP_003793225.1	Bt_YBT020|ADY22686.1	Bc_AH187|YP_002339486.1	Bc_Q1|YP_002531033.1	Bc_10987|NP_979836.1	Bc_G9842|YP_002447031.1	Bc_14579|NP_833262.1	pBWB401|YP_001642594.1	Bc_14579|NP_832755.1	Bc_14579|NP_832756.1
1	7		Bc_B4264|YP_002367842.1	p03BB108_282|ZP_03115070.1	pW_87|ZP_03104476.1	p4BA1_82|ZP_04093657.1	pAH1134_566|ZP_03233973.1	pE33L466|YP_245595.1	pBMB431|Kscaffolds_12189	pBMB400|1520plasmids_717
4	1		Bc_B4264|YP_002367910.1	Bc_G9842|YP_002444423.1	Bt_YBT1520|1520_1105	Bt_HD1|HD1_1183	pBWB401|YP_001642464.1
1	1	BCB4264_A3209/BCB4264_A3208	Bc_B4264|YP_002367914.1	pDx14.2|YP_209646.1		DNA-binding protein
2	1		Bc_B4264|YP_002367915.1	pDx14.2|YP_209645.1	Bt_CT43|AEA16326.1	helix-turn-helix domain-containing protein
2	3		Bc_B4264|YP_002368108.1	pE33L466|YP_245915.1	Bt_CT43|AEA16993.1	pBMB28|ADY25026.1	pBMB26|ADY24884.1	sulfate permease
2	3		Bc_B4264|YP_002368109.1	Bt_CT43|AEA16994.1	pBMB28|ADY25027.1	pBMB26|ADY24885.1	pE33L466|YP_245914.1
2	3		Bc_B4264|YP_002368110.1	Bt_CT43|AEA16995.1	pBMB28|ADY25028.1	pBMB26|ADY24886.1	pE33L466|YP_245913.1	transcriptional regulator
1	2		Bc_B4264|YP_002368238.1	pE33L466|YP_245524.1	pBWB401|YP_001642448.1
1	1		Bc_B4264|YP_002368250.1	pBWB401|YP_001642419.1
1	1		Bc_B4264|YP_002368251.1	pBWB401|YP_001642418.1
1	1		Bc_B4264|YP_002368252.1	pBWB401|YP_001642417.1
1	1		Bc_B4264|YP_002368253.1	pBWB401|YP_001642416.1
1	1		Bc_B4264|YP_002368254.1	pBWB401|YP_001642415.1
1	1		Bc_B4264|YP_002368255.1	pBWB401|YP_001642414.1
1	1		Bc_B4264|YP_002368256.1	pBWB401|YP_001642413.1
1	1		Bc_B4264|YP_002368257.1	pBWB401|YP_001642412.1
1	1		Bc_B4264|YP_002368259.1	pBWB401|YP_001642410.1
1	1		Bc_B4264|YP_002368260.1	pBWB401|YP_001642409.1
1	1		Bc_B4264|YP_002368262.1	pBWB401|YP_001642406.1
1	1		Bc_B4264|YP_002368264.1	pBWB401|YP_001642405.1
1	1		Bc_B4264|YP_002368265.1	pBWB401|YP_001642404.1
1	1		Bc_B4264|YP_002368266.1	pBWB401|YP_001642403.1
1	1		Bc_B4264|YP_002368267.1	pBWB401|YP_001642402.1
1	1		Bc_B4264|YP_002368268.1	pBWB401|YP_001642401.1
1	1		Bc_B4264|YP_002368269.1	pBWB401|YP_001642400.1
1	1		Bc_B4264|YP_002368270.1	pBWB401|YP_001642688.1
1	1		Bc_B4264|YP_002368271.1	pBWB401|YP_001642687.1
1	1		Bc_B4264|YP_002368273.1	pBWB401|YP_001642686.1
1	1		Bc_B4264|YP_002368274.1	pBWB401|YP_001642685.1
1	1		Bc_B4264|YP_002368275.1	pBWB401|YP_001642684.1
1	1		Bc_B4264|YP_002368276.1	pBWB401|YP_001642683.1
1	1		Bc_B4264|YP_002368277.1	pBWB401|YP_001642682.1
1	1		Bc_B4264|YP_002368278.1	pBWB401|YP_001642681.1
1	1		Bc_B4264|YP_002368280.1	pBWB401|YP_001642679.1
1	1		Bc_B4264|YP_002368281.1	pBWB401|YP_001642678.1
1	1		Bc_B4264|YP_002368282.1	pBWB401|YP_001642677.1
1	1		Bc_B4264|YP_002368283.1	pBWB401|YP_001642676.1
1	1		Bc_B4264|YP_002368287.1	pBWB401|YP_001642674.1
1	1		Bc_B4264|YP_002368288.1	pBWB401|YP_001642673.1
1	1		Bc_B4264|YP_002368289.1	pBWB401|YP_001642672.1
1	1		Bc_B4264|YP_002368290.1	pBWB401|YP_001642671.1
1	1		Bc_B4264|YP_002368291.1	pBWB401|YP_001642670.1
1	1		Bc_B4264|YP_002368292.1	pBWB401|YP_001642669.1
1	1		Bc_B4264|YP_002368293.1	pBWB401|YP_001642668.1
1	1		Bc_B4264|YP_002368295.1	pBWB401|YP_001642667.1
1	1		Bc_B4264|YP_002368297.1	pBWB401|YP_001642665.1
1	1		Bc_B4264|YP_002368298.1	pBWB401|YP_001642664.1
1	1		Bc_B4264|YP_002368301.1	pBWB401|YP_001642662.1
1	1		Bc_B4264|YP_002368304.1	pBWB401|YP_001642659.1
1	1		Bc_B4264|YP_002368305.1	pBWB401|YP_001642658.1
1	1		Bc_B4264|YP_002368306.1	pBWB401|YP_001642657.1
1	1		Bc_B4264|YP_002368308.1	pBWB401|YP_001642655.1
1	1		Bc_B4264|YP_002368309.1	pBWB401|YP_001642654.1
1	1		Bc_B4264|YP_002368310.1	pBWB401|YP_001642653.1
1	1		Bc_B4264|YP_002368312.1	pBWB401|YP_001642652.1
1	1		Bc_B4264|YP_002368314.1	pBWB401|YP_001642650.1
1	1		Bc_B4264|YP_002368315.1	pBWB401|YP_001642649.1
1	1		Bc_B4264|YP_002368319.1	pBWB401|YP_001642647.1
1	1		Bc_B4264|YP_002368320.1	pBWB401|YP_001642646.1
1	1		Bc_B4264|YP_002368321.1	pBWB401|YP_001642645.1
1	1		Bc_B4264|YP_002368322.1	pBWB401|YP_001642644.1
1	1		Bc_B4264|YP_002368324.1	pBWB401|YP_001642642.1
1	1		Bc_B4264|YP_002368325.1	pBWB401|YP_001642641.1
1	1		Bc_B4264|YP_002368326.1	pBWB401|YP_001642640.1
1	1		Bc_B4264|YP_002368329.1	pBMB171|YP_003667797.1
1	1		Bc_B4264|YP_002368332.1	pBMB171|YP_003667795.1
7	1		Bc_B4264|YP_002368338.1	Bt_YBT1520|1520_3790	Bt_HD1|HD1_4410	Bt_BMB171|YP_003665734.1	Bc_G9842|YP_002447029.1	Bt_CT43|AEA17134.1	Bt_YBT020|ADY22683.1	pBWB401|YP_001642467.1
5	24		Bc_CI|YP_003790148.1	Bc_CI|YP_003793390.1	Bc_CI|YP_003793327.1	Bc_CI|YP_003791007.1	Bt_CT43|AEA14037.1	Bt_CT43|AEA16242.1	Bt_CT43|AEA15552.1	Bt_CT43|AEA18754.1	Bt_CT43|AEA17299.1	Bt_HD1|HD1_504	Bt_HD1|HD1_56	Bt_HD1|HD1_1605	Bt_HD1|HD1_4778	Bt_HD1|HD1_2731	Bt_HD1|HD1_2451	Bt_HD1|HD1_2332	Bt_HD1|HD1_2083	Bt_HD1|HD1_4416	Bt_HD1|HD1_4230	Bt_HD1|HD1_3880	Bt_HD1|HD1_3278	Bt_HD1|HD1_3024	Bt_HD1|HD1_1803	Bt_HD1|HD1_4695	Bt_YBT1520|1520_206	Bt_YBT1520|1520_5878	Bt_YBT1520|1520_5767	Bt_YBT1520|1520_5478	Bt_YBT1520|1520_3761	Bt_YBT1520|1520_678	Bt_YBT1520|1520_3494	Bt_YBT1520|1520_5193	Bt_YBT1520|1520_4943	Bt_YBT1520|1520_4339	Bt_YBT1520|1520_3783	Bt_YBT1520|1520_3405	Bt_YBT1520|1520_3195	Bt_YBT1520|1520_3020	Bt_YBT1520|1520_480	Bt_YBT1520|1520_1756	Bt_YBT1520|1520_2212	Bt_YBT1520|1520_3445	pBC210|YP_002267664.1	pBC210|YP_002267749.1	pBc239|YP_002533352.1	pBc239|YP_002533367.1	pBMB137|1520plasmids_856
4	2		Bc_CI|YP_003790639.1	Bc_CI|YP_003792952.1	Bc_CI|YP_003792537.1	Bc_CI|YP_003792244.1	Bc_CI|YP_003791925.1	Bc_CI|YP_003791041.1	Bc_CI|YP_003792621.1	Bc_CI|YP_003792350.1	Bc_Q1|YP_002528685.1	Bc_Q1|YP_002532361.1	Bc_Q1|YP_002532144.1	Bt_HD1|HD1_25	Bt_HD1|HD1_5730	Bt_HD1|HD1_5473	Bt_HD1|HD1_5314	Bt_HD1|HD1_4258	Bt_HD1|HD1_2897	Bt_YBT1520|1520_2242	Bt_YBT1520|1520_5312	Bt_YBT1520|1520_3947	Bt_YBT1520|1520_2852	Bt_YBT1520|1520_2688	Bt_YBT1520|1520_2422	pBMB431|Kscaffolds_12213	pBMB400|1520plasmids_681
2	5	BACI_c08780/BACI_c08790	Bc_CI|YP_003790700.1	Bc_CI|YP_003794838.1 (transposase)	Bc_CI|YP_003794631.1	Bc_CI|YP_003793792.1	Bc_CI|YP_003792319.1	Bc_CI|YP_003791224.1	Bc_CI|YP_003790992.1	Bc_CI|YP_003790812.1	Bc_CI|YP_003790776.1	Bt_97_27|YP_035120.1	Bt_97_27|YP_039427.1	Bt_97_27|YP_039089.1	Bt_97_27|YP_038939.1	Bt_97_27|YP_038843.1	Bt_97_27|YP_038661.1	Bt_97_27|YP_038154.1	Bt_97_27|YP_037722.1	Bt_97_27|YP_036743.1	Bt_97_27|YP_035844.1	Bt_97_27|YP_035400.1	Bt_97_27|YP_036464.1	Bt_97_27|YP_038014.1	pCI-XO1|YP_003786949.1	p03BB102_179|YP_002752981.1	pCT281|AEA19595.1	pBMB302|Kscaffolds_12530	pBMB293|1520plasmids_84
2	7		Bc_CI|YP_003790701.1	Bc_CI|YP_003794839.1 (transposase)	Bc_CI|YP_003793719.1	Bc_CI|YP_003792320.1	Bc_CI|YP_003790991.1	Bc_CI|YP_003790811.1	Bc_CI|YP_003790777.1	Bc_CI|YP_003791225.1	Bc_CI|YP_003793791.1	Bc_CI|YP_003794630.1	Bt_97_27|YP_035119.1	Bt_97_27|YP_039088.1	Bt_97_27|YP_038842.1	Bt_97_27|YP_038155.1	Bt_97_27|YP_037721.1	Bt_97_27|YP_036742.1	Bt_97_27|YP_039426.1	Bt_97_27|YP_038940.1	Bt_97_27|YP_035845.1	Bt_97_27|YP_035399.1	Bt_97_27|YP_036465.1	Bt_97_27|YP_038013.1	Bt_97_27|YP_038660.1	pBMB400|1520plasmids_670	pCT281|AEA19597.1	pBMB293|1520plasmids_303	pBMB302|Kscaffolds_12532	pCI-XO1|YP_003786948.1	p03BB102_179|YP_002752980.1	pBMB431|Kscaffolds_12014
1	11	BACI_c25000/BACI_c25010	Bc_CI|YP_003792277.1	pBMB302|Kscaffolds_12478	pAH1134_566|ZP_03234292.1	pXO1|YP_016335.2	pCI-XO1|YP_003786816.1	pBCXO1|YP_002267831.1	p03BB102_179|YP_002752850.1	pBMB431|Kscaffolds_12251	pPER272|ABK01061.1	pCER270|YP_001967153.1	pBc10987|NP_982137.1	pH308197_258|YP_002267510.1
1	17		Bc_CI|YP_003792278.1	pBc239|YP_002533289.1 (Restriction endonuclease)	pCT281|AEA19547.1	pBMB293|1520plasmids_38	pXO1|YP_016334.2	pCI-XO1|YP_003786815.1	p03BB102_179|YP_002752849.1	p03BB108_239|ZP_03115407.1	pBMB431|Kscaffolds_12250	pAH1134_566|ZP_03234272.1	pPER272|ABK01135.1	pAH820_272|YP_002454891.1	pH308197_258|YP_002267511.1	pCER270|YP_001967152.1	pBc10987|NP_982138.1	pAH187_270|YP_002336017.1	pBMB400|1520plasmids_636	pBMB302|Kscaffolds_12479
1	3		Bc_CI|YP_003792280.1	pBMB431|Kscaffolds_12249	pBMB400|1520plasmids_566	pAH1134_566|ZP_03234156.1
2	2		Bc_CI|YP_003792477.1	Bt_97_27|YP_036837.1	pBMB26|ADY24780.1	pBC210|YP_002267693.1
2	2		Bc_CI|YP_003792478.1	Bt_97_27|YP_036838.1	pBC210|YP_002267694.1	pBMB26|ADY24781.1
1	1		Bc_CI|YP_003793003.1	pE33L466|YP_245842.1
1	1		Bc_CI|YP_003793005.1	pE33L466|YP_245841.1
2	1		Bc_CI|YP_003794197.1	pALH1|YP_891191.1	Bt_97_27|YP_038529.1
1	1	BACI_c46520/BACI_c46530	Bc_CI|YP_003794375.1	p03BB102_179|YP_002753043.1
3	1		Bc_CI|YP_003794376.1	p03BB102_179|YP_002753044.1	Bt_YBT020|ADY23340.1	Bc_Q1|YP_002528349.1
1	1		Bc_E33L|YP_083999.1	pBWB402|YP_001642695.1
2	1		Bc_E33L|YP_084718.1	Bc_G9842|YP_002446894.1	pAH1134_566|ZP_03234057.1
2	1		Bc_E33L|YP_084964.1	pBC210|YP_002267632.1	Bt_97_27|YP_035161.1
3	1		Bc_G9842|YP_002445850.1	pAH1134_566|ZP_03233823.1	Bt_YBT1520|1520_2702	Bt_HD1|HD1_5460
1	1		Bc_G9842|YP_002445851.1	pAH1134_566|ZP_03233943.1
3	3		Bc_G9842|YP_002445853.1	Bt_YBT1520|1520_2704	Bt_HD1|HD1_5458	pE33L466|YP_245614.1	pBc239|YP_002533206.1	pAH1134_566|ZP_03234391.1
4	1		Bc_G9842|YP_002445858.1	Bt_YBT1520|1520_2707	Bt_HD1|HD1_5455	pAH1134_566|ZP_03234267.1	Bw_KBAB4|YP_001643697.1
1	1	BCG9842_B2849—BCG9842_B2856	Bc_G9842|YP_002445863.1	pBWB401|YP_001642604.1
1	1		Bc_G9842|YP_002445864.1	pBWB401|YP_001642605.1
1	1		Bc_G9842|YP_002445865.1	pBWB401|YP_001642606.1
1	1		Bc_G9842|YP_002445866.1	pBWB401|YP_001642607.1
1	1		Bc_G9842|YP_002445867.1	pBWB401|YP_001642608.1
1	1		Bc_G9842|YP_002445868.1	pBWB401|YP_001642609.1
1	1		Bc_G9842|YP_002445869.1	pBWB401|YP_001642610.1
1	1		Bc_G9842|YP_002445870.1	pBWB401|YP_001642611.1
1	1		Bc_G9842|YP_002445871.1	pBWB401|YP_001642612.1
1	1		Bc_G9842|YP_002445872.1	pBWB401|YP_001642613.1
3	2		Bc_G9842|YP_002445884.1	Bt_YBT1520|1520_3509	Bt_HD1|HD1_4680	p03BB108_239|ZP_03115456.1	pAH1134_566|ZP_03233913.1
3	2		Bc_G9842|YP_002445886.1	Bt_YBT1520|1520_3507	Bt_HD1|HD1_4682	p03BB108_239|ZP_03115319.1	pAH1134_566|ZP_03234338.1
12	1		Bc_G9842|YP_002446028.1	Bc_G9842|YP_002447322.1	Bc_G9842|YP_002446030.1	Bc_G9842|YP_002447321.1	Bt_YBT1520|1520_1365	Bt_YBT1520|1520_309	Bw_KBAB4|YP_001646220.1	Bw_KBAB4|YP_001646380.1	Ba_Ames_Ancestor|YP_017096.1	pBWB404|YP_001642874.1	Bt_HD1|HD1_894	Ba_Ames_Ancestor|YP_020410.1	Bt_YBT020|ADY19656.1	Bc_03BB102|YP_002749202.1	Bc_E33L|YP_084997.1	Bw_KBAB4|YP_001646217.1	Bt_BMB171|YP_003664881.1	Bt_HD1|HD1_892	Ba_Ames_Ancestor|YP_020411.1	Bc_E33L|YP_084999.1	Bt_CT43|AEA17420.1	Bc_AH187|YP_002336673.1	Bt_BMB171|YP_003664879.1	Bc_AH820|YP_002449570.1
2	1		Bc_G9842|YP_002446072.1	pAH1134_566|ZP_03233781.1	Bt_BMB171|YP_003665531.1
2	1		Bc_G9842|YP_002446077.1	Bt_CT43|AEA16312.1	pAH1134_566|ZP_03234324.1
19	6		Bc_G9842|YP_002446230.1	Bc_G9842|YP_002446999.1	Bt_CT43|AEA16460.1	Bt_CT43|AEA17114.1	Bt_HD1|HD1_4442	Bt_HD1|HD1_4998	Bt_YBT1520|1520_3176	Bt_YBT1520|1520_3750	Bw_KBAB4|YP_001645018.1	Bw_KBAB4|YP_001645428.1	Bw_KBAB4|YP_001645189.1	Ba_Ames_Ancestor|YP_019435.1	Bt_Al_Hakam|YP_895304.1	Bc_03BB102|YP_002750148.1	Bc_CI|YP_003792526.1	Bc_10987|NP_979128.1	Bc_AH820|YP_002451750.1	Bt_97_27|YP_036882.1	Bt_YBT020|ADY22022.1	Bc_AH187|YP_002338795.1	Bc_E33L|YP_084112.1	Bc_B4264|YP_002367511.1	Bt_BMB171|YP_003665034.1	Bc_14579|NP_832550.1	pH308197_258|YP_002267475.1	pCER270|YP_001967179.1	pAH187_270|YP_002336047.1	pBc239|YP_002533312.1	pE33L466|YP_245766.1	pAH1134_566|ZP_03234049.1	Bc_391_98|YP_001375457.1
2	1		Bc_G9842|YP_002446665.1	pE33L54|YP_245968.1	Bt_HD1|HD1_1199
3	3		Bc_G9842|YP_002446693.1	Bt_CT43|AEA16828.1	pBMB400|1520plasmids_693	pAH1134_566|ZP_03234170.1	Bw_KBAB4|YP_001645158.1	pBMB431|Kscaffolds_12085
3	3		Bc_G9842|YP_002446694.1	Bt_CT43|AEA16829.1	pBMB400|1520plasmids_553	pBMB431|Kscaffolds_12084	pAH1134_566|ZP_03234093.1	Bw_KBAB4|YP_001645157.1
5	2		Bc_G9842|YP_002446997.1	Bt_YBT1520|1520_3748	Bt_HD1|HD1_4444	Bt_CT43|AEA17112.1	pAH1134_566|ZP_03233759.1	Bw_KBAB4|YP_001645191.1	pBtoxis|YP_001573815.1
5	1		Bc_G9842|YP_002447001.1	Bt_YBT1520|1520_3753 (Fic/DOC family)	Bt_HD1|HD1_4440	Bt_CT43|AEA17115.1	pAH1134_566|ZP_03234146.1	Bw_KBAB4|YP_001645185.1
5	2		Bc_G9842|YP_002447002.1	Bt_CT43|AEA17116.1 (GerZA)	pAH1134_566|ZP_03233793.1	Bw_KBAB4|YP_001645184.1	Bt_YBT1520|1520_3754	Bt_HD1|HD1_4439	pBtoxis|YP_001573814.1
5	2		Bc_G9842|YP_002447003.1	Bt_CT43|AEA17117.1 (GerZB)	pAH1134_566|ZP_03233870.1	Bt_YBT1520|1520_3755	Bt_HD1|HD1_4438	Bw_KBAB4|YP_001645183.1	pBtoxis|YP_001573813.1
5	2		Bc_G9842|YP_002447004.1	Bt_CT43|AEA17118.1 (GerZC)	pAH1134_566|ZP_03233904.1	Bw_KBAB4|YP_001645182.1	Bt_YBT1520|1520_3756	Bt_HD1|HD1_4437	pBtoxis|YP_001573812.1
5	2		Bc_G9842|YP_002447016.1	Bw_KBAB4|YP_001645178.1	pAH1134_566|ZP_03233872.1	Bt_YBT1520|1520_3778	Bt_HD1|HD1_4421	Bt_CT43|AEA17122.1	pBWB401|YP_001642566.1
1	2		Bc_G9842|YP_002447200.1	pBMB400|1520plasmids_638	pBMB431|Kscaffolds_12049
1	1		Bc_G9842|YP_002448417.1	pBWB401|YP_001642529.1
2	3	BCG9842_0012—BCG9842_0014	Bc_G9842|YP_002448648.1	Bw_KBAB4|YP_001647686.1	pBMB400|1520plasmids_594	pAH1134_566|ZP_03234218.1	pBMB431|Kscaffolds_12030	LrpB family transcriptional regulator
2	3		Bc_G9842|YP_002448649.1	pBMB431|Kscaffolds_12031	pBMB400|1520plasmids_568	pAH1134_566|ZP_03234314.1	Bw_KBAB4|YP_001647687.1	carbonate dehydratase
2	3		Bc_G9842|YP_002448650.1	Bw_KBAB4|YP_001647688.1	pBMB431|Kscaffolds_12032	pBMB400|1520plasmids_524	pAH1134_566|ZP_03234025.1	cyanate hydratase
2	3		Bc_G9842|YP_002448651.1	Bw_KBAB4|YP_001647689.1	pAH1134_566|ZP_03233957.1	pBMB431|Kscaffolds_12033	pBMB400|1520plasmids_683	xanthine/uracil permease
1	1	BCQ_0397/BCQ_0398	Bc_Q1|YP_002528161.1	Bc_Q1|YP_002532964.1 (transposase )	Bc_Q1|YP_002532154.1	Bc_Q1|YP_002530607.1	Bc_Q1|YP_002530166.1	pBc239|YP_002533286.1
1	1		Bc_Q1|YP_002528162.1	Bc_Q1|YP_002532965.1 (transposase )	Bc_Q1|YP_002532155.1	Bc_Q1|YP_002530608.1	Bc_Q1|YP_002530167.1	pBc239|YP_002533285.1
1	15		Bt_97_27|YP_035921.1	pH308197_258|YP_002267263.1	pPER272|ABK01110.1	pAH820_272|YP_002455207.1	pCER270|YP_001967378.1	pBc10987|NP_982147.1	pAH187_270|YP_002336008.1	pCI-XO1|YP_003787017.1	pBCXO1|YP_002267827.1	pXO1|YP_022474.1	pCT281|AEA19551.1	pBMB302|Kscaffolds_12483	pBMB293|1520plasmids_62	pFR55|YP_001654014.1	p03BB102_179|YP_002753053.1	p4AJ1_59|ZP_04111839.1
1	2		Bt_97_27|YP_035922.1	pH308197_258|YP_002267269.1	pBc239|YP_002533272.1
1	3		Bt_97_27|YP_035924.1	pXO1|YP_022456.1	pCI-XO1|YP_003786995.1	p03BB102_179|YP_002753025.1
1	2		Bt_97_27|YP_035925.1	p03BB102_179|YP_002752964.1	pCI-XO1|YP_003786931.1	pCI-XO1|YP_003786994.1	p03BB102_179|YP_002753024.1
1	4		Bt_97_27|YP_035928.1	pG9842_209|YP_002454742.1	pCT281|AEA19371.1	pBMB302|Kscaffolds_12600	pBMB293|1520plasmids_166
1	1		Bt_97_27|YP_035932.1	pBWB401|YP_001642503.1	permease
1	1		Bt_97_27|YP_035933.1	pBWB401|YP_001642502.1	ABC transporter ATP-binding protein
1	1		Bt_97_27|YP_035935.1	p03BB102_179|YP_002753042.1
1	2		Bt_97_27|YP_035977.1	pBMB400|1520plasmids_735	pBMB431|Kscaffolds_12079
1	2		Bt_97_27|YP_035978.1	pBMB431|Kscaffolds_12081	pBMB400|1520plasmids_567
1	1		Bt_97_27|YP_036509.1	pE33L54|YP_245977.1
1	1		Bt_97_27|YP_036510.1	pE33L54|YP_245976.1
1	1		Bt_97_27|YP_036511.1	pE33L54|YP_245975.1
1	1		Bt_97_27|YP_036513.1	pE33L54|YP_245973.1
1	1		Bt_97_27|YP_036515.1	pPER272|ABK01222.1
1	1		Bt_97_27|YP_036516.1	pE33L466|YP_245627.1
1	3		Bt_97_27|YP_036517.1	pE33L466|YP_245626.1	pBMB28|ADY25029.1	pBMB26|ADY24887.1
1	1		Bt_97_27|YP_036519.1	pE33L466|YP_245624.1
1	1		Bt_97_27|YP_036520.1	pE33L466|YP_245623.1
2	4		Bt_97_27|YP_036524.1	pXO1|YP_022458.1	pCI-XO1|YP_003787001.1	pBCXO1|YP_002267813.1	p03BB102_179|YP_002753031.1	Bt_Al_Hakam|YP_895766.1
1	2		Bt_97_27|YP_036525.1	pBMB431|Kscaffolds_12169	pBMB400|1520plasmids_557	metallo-beta-lactamase superfamily protein
1	2	BT9727_2200/BT9727_2199	Bt_97_27|YP_036526.1	pBMB431|Kscaffolds_12170	pBMB400|1520plasmids_733	universal stress protein
1	2		Bt_97_27|YP_036527.1	pBMB431|Kscaffolds_12171	pBMB400|1520plasmids_641	sulfate permease
1	3		Bt_97_27|YP_036528.1	pBMB431|Kscaffolds_12172	pBMB400|1520plasmids_446	pBMB95|Kscaffolds_12626
1	2		Bt_97_27|YP_037438.1	pBMB171|YP_003667666.1	pE33L466|YP_245696.1
1	1		Bt_Al_Hakam|YP_895710.1	pAH1134_566|ZP_03233709.1
10	2		Bt_BMB171|YP_003662877.1	Bt_BMB171|YP_003665637.1	Bt_BMB171|YP_003663938.1	Bt_CT43|AEA16481.1	Bt_CT43|AEA17317.1	Bt_CT43|AEA17198.1	Bc_03BB102|YP_002750888.1	pE33L466|YP_245796.1	Bc_G9842|YP_002445062.1	Bt_YBT1520|1520_5254	Bt_HD1|HD1_2959	Bt_YBT020|ADY19713.1	Bc_14579|NP_832570.1	pBMB26|ADY24706.1	Bt_97_27|YP_037663.1	Bc_AH820|YP_002452542.1
1	1		Bt_BMB171|YP_003663384.1	pE33L466|YP_245805.1
3	1		Bt_BMB171|YP_003664815.1	Bt_HD1|HD1_4764	pBWB401|YP_001642427.1	Bt_YBT1520|1520_3421
3	6		Bt_BMB171|YP_003665812.1	Bt_YBT1520|1520_3878	Bt_HD1|HD1_4327	pPER272|ABK01195.1	pCER270|YP_001967252.1	pAH820_272|YP_002454976.1	pAH187_270|YP_002335856.1	pCT14|AEA19345.1	pBMB14721|Kscaffolds_13045
3	13	CT43_CH0252/CT43_CH0253	Bt_CT43|AEA13945.1	Bt_CT43|AEA17375.1 (transposase )	Bt_CT43|AEA16695.1	Bt_CT43|AEA16181.1	Bt_CT43|AEA15869.1	Bt_CT43|AEA14610.1	Bt_HD1|HD1_104	Bt_HD1|HD1_5434	Bt_HD1|HD1_5210	Bt_HD1|HD1_3550	Bt_HD1|HD1_1950	Bt_HD1|HD1_1590	Bt_HD1|HD1_5622	Bt_HD1|HD1_4756	Bt_HD1|HD1_5761	Bt_HD1|HD1_4674	Bt_HD1|HD1_1788	Bt_HD1|HD1_1158	Bt_YBT1520|1520_389	Bt_YBT1520|1520_4671	Bt_YBT1520|1520_686	Bt_YBT1520|1520_1129	Bt_YBT1520|1520_3515	Bt_YBT1520|1520_2957	Bt_YBT1520|1520_2532	Bt_YBT1520|1520_2160	Bt_YBT1520|1520_2728	Bt_YBT1520|1520_3429	Bt_YBT1520|1520_3758	Bt_YBT1520|1520_2386	pBMB137|1520plasmids_889	pBMB137|1520plasmids_924	pBMB137|1520plasmids_928	pBMB137|1520plasmids_862	pBMB293|1520plasmids_196	pBMB293|1520plasmids_219	pBMB302|Kscaffolds_12431	pBMB302|Kscaffolds_12535	pBMB400|1520plasmids_489	pBMB400|1520plasmids_625	pBMB400|1520plasmids_437	pBMB431|Kscaffolds_12136	pBMB431|Kscaffolds_12188	pBMB65|Kscaffolds_12802	pBMB65|Kscaffolds_12849	pCT281|AEA19378.1	pCT281|AEA19487.1
3	14		Bt_CT43|AEA13946.1	Bt_CT43|AEA17374.1 (transposase )	Bt_CT43|AEA16694.1	Bt_CT43|AEA16182.1	Bt_CT43|AEA15870.1	Bt_CT43|AEA14609.1	Bt_HD1|HD1_105	Bt_HD1|HD1_5762	Bt_HD1|HD1_5621	Bt_HD1|HD1_5435	Bt_HD1|HD1_5211	Bt_HD1|HD1_4757	Bt_HD1|HD1_4673	Bt_HD1|HD1_3551	Bt_HD1|HD1_1949	Bt_HD1|HD1_1787	Bt_HD1|HD1_1598	Bt_HD1|HD1_1591	Bt_YBT1520|1520_390	Bt_YBT1520|1520_4670	Bt_YBT1520|1520_685	Bt_YBT1520|1520_1128	Bt_YBT1520|1520_3763	Bt_YBT1520|1520_3516	Bt_YBT1520|1520_3428	Bt_YBT1520|1520_2727	Bt_YBT1520|1520_2533	Bt_YBT1520|1520_2384	Bt_YBT1520|1520_2159	pBMB137|1520plasmids_885	pBMB137|1520plasmids_958	pBMB137|1520plasmids_951	pBMB137|1520plasmids_883	pBMB293|1520plasmids_177	pBMB293|1520plasmids_65	pBMB302|Kscaffolds_12430	pBMB302|Kscaffolds_12536	pBMB400|1520plasmids_464	pBMB400|1520plasmids_776	pBMB400|1520plasmids_762	pBMB431|Kscaffolds_12135	pBMB431|Kscaffolds_12187	pBMB65|Kscaffolds_12803	pBMB65|Kscaffolds_12848	pCT281|AEA19377.1	pCT281|AEA19486.1	pCT83|AEA19835.1
1	4		Bt_CT43|AEA14255.1	pCT281|AEA19437.1	pBMB302|Kscaffolds_12357	pBMB293|1520plasmids_148	pBMB431|Kscaffolds_11940
1	2		Bt_CT43|AEA14267.1	pE33L54|YP_245995.1	pAH1134_566|ZP_03234104.1
1	2		Bt_CT43|AEA14320.1	pBc53|YP_002533107.1	pE33L466|YP_245511.1
3	1	CT43_CH0649—CT43_CH0651	Bt_CT43|AEA14341.1	Bt_YBT1520|1520_804	Bt_HD1|HD1_1496	pBWB401|YP_001642597.1
3	4		Bt_CT43|AEA14342.1	Bt_YBT1520|1520_805 (cell division protein FtsK)	Bt_HD1|HD1_1495	pBWB404|YP_001642885.1	pLVP1401|YP_004050044.1	pBWB401|YP_001642598.1	pBC210|YP_002267685.1
3	4		Bt_CT43|AEA14343.1	Bt_YBT1520|1520_806 (Replication-relaxation)	Bt_HD1|HD1_1494	pBC210|YP_002267684.1	pBWB401|YP_001642599.1	pLVP1401|YP_004050043.1	pBWB404|YP_001642886.1
1	3		Bt_CT43|AEA14637.1	pCT281|AEA19567.1	pBMB293|1520plasmids_176	pBMB302|Kscaffolds_12499
2	3		Bt_CT43|AEA14638.1	pCT281|AEA19566.1	pBMB302|Kscaffolds_12498	pBMB293|1520plasmids_190	Bt_YBT020|ADY21846.1
3	6		Bt_CT43|AEA14741.1	Bt_CT43|AEA16156.1	Bt_CT43|AEA15477.1	Bt_CT43|AEA18933.1	Bt_CT43|AEA17416.1	Bt_CT43|AEA16816.1	Bt_CT43|AEA16275.1	Bt_CT43|AEA16132.1	Bt_HD1|HD1_317	Bt_HD1|HD1_4813	Bt_HD1|HD1_913	Bt_HD1|HD1_1848	Bt_HD1|HD1_4736	Bt_HD1|HD1_905	Bt_YBT1520|1520_1355	Bt_YBT1520|1520_3372	Bt_YBT1520|1520_1943	pBMB400|1520plasmids_486	pBMB400|1520plasmids_710	pBMB431|Kscaffolds_11928	pBMB431|Kscaffolds_12054	pCT83|AEA19814.1	pCT51|AEA19640.1	pBMB65|Kscaffolds_12822	pBMB137|1520plasmids_861
1	3		Bt_CT43|AEA15501.1	p03BB108_282|ZP_03115215.1	pCT281|AEA19430.1	pBMB293|1520plasmids_236
12	1		Bt_CT43|AEA16032.1	Bt_CT43|AEA16277.1	Ba_Ames_Ancestor|YP_018802.2	Bc_CI|YP_003791905.1	Bt_YBT020|ADY19662.1	Bt_YBT1520|1520_2265	Bt_HD1|HD1_5890	Bc_G9842|YP_002446312.1	Bc_14579|NP_831682.1	Bc_391_98|YP_001375810.1	Bt_Al_Hakam|YP_895040.1	Bc_03BB102|YP_002749839.1	Bc_AH187|YP_002338636.1	Bc_CI|YP_003792231.1	pBc53|YP_002533081.1
4	9		Bt_CT43|AEA16161.1	Bt_CT43|AEA18641.1	Bt_CT43|AEA17005.1	Bt_HD1|HD1_269	Bt_HD1|HD1_5822	Bt_HD1|HD1_5816	Bt_HD1|HD1_4866	Bt_HD1|HD1_3412	Bt_HD1|HD1_4280	Bt_HD1|HD1_3768	Bt_HD1|HD1_5828	Bt_HD1|HD1_2111	Bt_YBT020|ADY19889.1	Bt_YBT020|ADY23631.1	Bt_YBT1520|1520_187	Bt_YBT1520|1520_4805	Bt_YBT1520|1520_4280	Bt_YBT1520|1520_2889	Bt_YBT1520|1520_2338	Bt_YBT1520|1520_2332	Bt_YBT1520|1520_1992	pBMB137|1520plasmids_908	pBMB137|1520plasmids_957	pBMB400|1520plasmids_444	pBMB431|Kscaffolds_12257	pBMB95|Kscaffolds_12702	pBMB28|ADY25032.1	pBMB26|ADY24890.1	pBMB65|Kscaffolds_12845	pBMB293|1520plasmids_254	pBMB302|Kscaffolds_12607
1	3		Bt_CT43|AEA16722.1	pAH1134_566|ZP_03234097.1	pBMB431|Kscaffolds_12204	pBMB400|1520plasmids_448
1	1		Bt_CT43|AEA16772.1	pBWB401|YP_001642526.1
1	1		Bt_CT43|AEA16850.1	pBWB401|YP_001642556.1
1	1		Bt_CT43|AEA18153.1	pALH1|YP_891192.1
3	2		Bt_CT43|AEA18605.1	Ba_Ames_Ancestor|YP_020716.1	pW_87|ZP_03104460.1	p4BA1_82|ZP_04093636.1	Bt_YBT1520|1520_5256
4	7	Bt_HD1|HD1_1173/Bt_HD1|HD1_1174	Bt_HD1|HD1_1173	Bt_HD1|HD1_2438	Bt_HD1|HD1_1259	Bt_HD1|HD1_491	Bt_YBT1520|1520_1034	Bt_YBT1520|1520_5781	Bt_YBT1520|1520_1115	Bc_10987|NP_977451.1	pCER270|YP_001967241.1	pBc10987|NP_982063.1	pH308197_258|YP_002267406.1	pAH187_270|YP_002335845.1	Bc_AH187|YP_002337167.1	pBc239|YP_002533379.1	pBMB431|Kscaffolds_12063	pBMB400|1520plasmids_679
2	2		Bt_HD1|HD1_1174	Bt_HD1|HD1_2437	Bt_HD1|HD1_1260	Bt_HD1|HD1_492	Bt_YBT1520|1520_1033	Bt_YBT1520|1520_5782	Bt_YBT1520|1520_1768	Bt_YBT1520|1520_1114	pBMB431|Kscaffolds_12064	pBMB400|1520plasmids_789
3	1		Bt_HD1|HD1_1193	Bt_YBT1520|1520_1096	pAH1134_566|ZP_03234010.1	Bw_KBAB4|YP_001643696.1
2	6		Bt_HD1|HD1_1203	Bt_HD1|HD1_4779	Bt_HD1|HD1_2732	Bt_HD1|HD1_2452	Bt_HD1|HD1_2333	Bt_HD1|HD1_2082	Bt_HD1|HD1_1604	Bt_HD1|HD1_55	Bt_YBT1520|1520_207	Bt_YBT1520|1520_5877	Bt_YBT1520|1520_5766	Bt_YBT1520|1520_5477	Bt_YBT1520|1520_3760	Bt_YBT1520|1520_679	Bt_YBT1520|1520_1089	pBMB67|YP_001485225.1	pBMB293|1520plasmids_26	pCT127|AEA19200.1	pBMB302|Kscaffolds_12590	pBMB431|Kscaffolds_12174	pBMB400|1520plasmids_534
3	2		Bt_HD1|HD1_1514	Bt_HD1|HD1_5783	Bt_BMB171|YP_003664888.1	pCT281|AEA19406.1	pBMB293|1520plasmids_67	Bt_YBT1520|1520_764
5	4		Bt_HD1|HD1_1515	Bt_HD1|HD1_5782	Bc_391_98|YP_001375607.1	pCT281|AEA19405.1	pBMB293|1520plasmids_52	Bt_YBT1520|1520_763	pE33L54|YP_245974.1	Bt_97_27|YP_036512.1	Bt_BMB171|YP_003664889.1	pBMB302|Kscaffolds_12321
7	3		Bt_HD1|HD1_1516	Bt_HD1|HD1_5781	Bc_10987|NP_978785.1	Bc_391_98|YP_001375606.1	pCT281|AEA19404.1	pBMB302|Kscaffolds_12319	pBMB293|1520plasmids_125	Bt_YBT1520|1520_762	Bt_CT43|AEA16248.1	Bt_BMB171|YP_003664861.1	Bc_10987|NP_978938.1	Bc_AH187|YP_002338621.1
2	3		Bt_HD1|HD1_1517	Bt_HD1|HD1_5780	pCT281|AEA19403.1	pBMB293|1520plasmids_257	pBMB302|Kscaffolds_12318	Bt_YBT1520|1520_761
2	3		Bt_HD1|HD1_1518	Bt_HD1|HD1_5779	pCT281|AEA19402.1	pBMB293|1520plasmids_40	pBMB302|Kscaffolds_12317	Bt_YBT1520|1520_760
2	3		Bt_HD1|HD1_1519	Bt_HD1|HD1_5778	Bt_YBT1520|1520_759	pCT281|AEA19401.1	pBMB293|1520plasmids_272	pBMB302|Kscaffolds_12315
2	1		Bt_HD1|HD1_1528	Bt_HD1|HD1_5026	Bt_YBT1520|1520_1503	Bt_YBT1520|1520_5169	Bt_YBT1520|1520_3144	Bt_YBT1520|1520_2002	Bt_HD1|HD1_258	pBMB74|Kscaffolds_12727
2	1		Bt_HD1|HD1_2006	Bt_YBT1520|1520_329	pBMB46|Kscaffolds_12962
2	1		Bt_HD1|HD1_257	Bt_HD1|HD1_5025	Bt_HD1|HD1_3048	Bt_HD1|HD1_751	Bt_HD1|HD1_1529	Bt_YBT1520|1520_1504	Bt_YBT1520|1520_5168	Bt_YBT1520|1520_3145	Bt_YBT1520|1520_2003	Bt_YBT1520|1520_750	pBMB74|Kscaffolds_12726
1	2		Bt_HD1|HD1_2700	pHD2_56|ZP_04136289.1	pCT51|AEA19645.1
2	3		Bt_HD1|HD1_2769	pCT281|AEA19454.1	pBMB293|1520plasmids_286	Bt_YBT1520|1520_5439	pBMB302|Kscaffolds_12381
1	1		Bt_HD1|HD1_3287	pBWB401|YP_001642542.1
3	6		Bt_HD1|HD1_4076	Bt_HD1|HD1_4793	Bt_HD1|HD1_4276	Bt_YBT1520|1520_3392	Bt_YBT1520|1520_5262	Bt_YBT1520|1520_4136	Bt_YBT1520|1520_3928	Bt_CT43|AEA14641.1	pCT281|AEA19439.1	pBMB74|Kscaffolds_12752	pBMB431|Kscaffolds_11941	pAW63|YP_001837225.1	pBMB293|1520plasmids_194	pBMB302|Kscaffolds_12359
2	2		Bt_HD1|HD1_4423	Bt_YBT1520|1520_3776	pAH1134_566|ZP_03233705.1	pBWB401|YP_001642437.1
2	4		Bt_HD1|HD1_4684	Bt_YBT1520|1520_3505	pBMB400|1520plasmids_639	pBMB431|Kscaffolds_12089	pBWB401|YP_001642620.1	pAH1134_566|ZP_03233983.1
2	4		Bt_HD1|HD1_4685	Bt_YBT1520|1520_3504	pBMB400|1520plasmids_585	pBMB431|Kscaffolds_12090	pAH1134_566|ZP_03234182.1	pBWB401|YP_001642621.1
2	2		Bt_HD1|HD1_4843	Bt_YBT1520|1520_3342	pE33L466|YP_245939.1	pAH1134_566|ZP_03234155.1
12	4	Bt_HD1|HD1_5331/Bt_HD1|HD1_5332	Bt_HD1|HD1_5331	Bt_HD1|HD1_5440 (HBL1)	Bt_YBT1520|1520_2722	Bt_YBT1520|1520_2834	Bc_14579|NP_832846.1	Bt_BMB171|YP_003665344.1	Bt_97_27|YP_037216.1	Bc_G9842|YP_002446604.1	Bc_B4264|YP_002367832.1	Bc_AH820|YP_002452096.1	Bt_Al_Hakam|YP_895588.1	Bt_YBT020|ADY22337.1	Bt_CT43|AEA16115.1	Bw_KBAB4|YP_001645176.1	pCT281|AEA19579.1	pBMB293|1520plasmids_33	pBMB302|Kscaffolds_12513	p03BB108_239|ZP_03115318.1
12	4		Bt_HD1|HD1_5332	Bt_HD1|HD1_5441 (HBL2)	Bt_YBT1520|1520_2721	Bt_YBT1520|1520_2833	Bc_14579|NP_832847.1	Bt_CT43|AEA16114.1	Bt_97_27|YP_037217.1	Bc_G9842|YP_002446605.1	Bt_Al_Hakam|YP_895589.1	Bt_BMB171|YP_003665345.1	Bc_AH820|YP_002452097.1	Bt_YBT020|ADY22338.1	Bc_B4264|YP_002367833.1	pCT281|AEA19578.1	pBMB293|1520plasmids_72	Bw_KBAB4|YP_001645175.1	pBMB302|Kscaffolds_12512	p03BB108_239|ZP_03115406.1
2	4		Bt_HD1|HD1_5442	Bt_YBT1520|1520_2720	pAH1134_566|ZP_03233818.1	pBMB400|1520plasmids_669	pBMB431|Kscaffolds_12125	pBMB171|YP_003667731.1
2	5		Bt_HD1|HD1_5451	pBMB431|Kscaffolds_11939	Bt_YBT1520|1520_2711	pCT281|AEA19435.1	pBMB293|1520plasmids_82	pBMB302|Kscaffolds_12354	pBMB400|1520plasmids_722
2	1		Bt_HD1|HD1_5764	pBMB431|Kscaffolds_12156	Bt_YBT1520|1520_2382
2	2		Bt_HD1|HD1_5765	pBMB400|1520plasmids_483	pBMB431|Kscaffolds_12157	Bt_YBT1520|1520_2381
2	4		Bt_HD1|HD1_938	Bt_YBT1520|1520_288	pBc53|YP_002533113.1	pHD2_56|ZP_04136326.1	pCT51|AEA19683.1	pE33L466|YP_245608.1
2	1		Bt_HD1|HD1_960	Bt_YBT1520|1520_1326	pBMB46|Kscaffolds_12976
2	2		Bt_YBT020|ADY19516.1	Bt_YBT020|ADY24335.1	Bt_YBT020|ADY23897.1	Bt_YBT020|ADY23775.1	Bt_YBT020|ADY19585.1	Bc_G9842|YP_002444397.1	pBMB28|ADY24971.1	pBMB26|ADY24829.1
1	2		Bt_YBT020|ADY20177.1	pBC210|YP_002267616.1	pE33L466|YP_245552.1
1	2		Bt_YBT020|ADY20588.1	p03BB108_282|ZP_03115083.1	Bt_YBT020|ADY23934.1	pTX14-1|NP_054012.1
1	1		Bt_YBT020|ADY24307.1	pAH1134_566|ZP_03234157.1
1	1		Bt_YBT020|ADY24472.1	pCT127|AEA19223.1
5	1		Bt_YBT1520|1520_1354	Bt_YBT1520|1520_298	Ba_Ames_Ancestor|YP_020423.1	Bc_E33L|YP_085009.1	Bw_KBAB4|YP_001646231.1	pBWB404|YP_001642863.1	Bt_HD1|HD1_907
3	1		Bt_YBT1520|1520_1356	Bt_YBT1520|1520_299	Ba_Ames_Ancestor|YP_017088.1	Bt_HD1|HD1_904	pBWB404|YP_001642864.1
4	1		Bt_YBT1520|1520_1361	Bt_YBT1520|1520_304	Ba_Ames_Ancestor|YP_020417.1	Bc_E33L|YP_085003.1	Bw_KBAB4|YP_001646225.1	pBWB404|YP_001642869.1
11	1		Bt_YBT1520|1520_1363	Bt_YBT1520|1520_306	Ba_Ames_Ancestor|YP_020414.1	Bc_E33L|YP_085001.1	Bw_KBAB4|YP_001646223.1	Bt_BMB171|YP_003664876.1	Bt_YBT020|ADY19653.1	pBWB404|YP_001642871.1	Bc_AH187|YP_002336670.1	Bc_G9842|YP_002446025.1	Bt_CT43|AEA17423.1	Bc_03BB102|YP_002749200.1	Bt_HD1|HD1_896	Bc_G9842|YP_002447325.1	Bw_KBAB4|YP_001646383.1
7	1		Bt_YBT1520|1520_310	Bt_YBT1520|1520_5260	Bt_YBT1520|1520_796	Bt_YBT1520|1520_1366	Bt_YBT1520|1520_2261	Bc_AH187|YP_002338202.1	Bc_B4264|YP_002367342.1	Bt_BMB171|YP_003664882.1	Bc_G9842|YP_002447320.1	pBMB46|Kscaffolds_12996	Bt_HD1|HD1_2950	Bt_CT43|AEA15534.1	Bt_CT43|AEA17419.1	Bt_HD1|HD1_891
1	3		Bt_YBT1520|1520_3250	pBMB64|Kscaffolds_12859	pBMB302|Kscaffolds_12575	pBMB293|1520plasmids_27
1	5		Bt_YBT1520|1520_3251	pBMB302|Kscaffolds_12577	pBMB28|ADY25031.1	pBMB26|ADY24889.1	pBMB302|Kscaffolds_12576	pBMB293|1520plasmids_156	pBMB64|Kscaffolds_12861	pBMB64|Kscaffolds_12860
1	1		Bt_YBT1520|1520_3977	pBMB302|Kscaffolds_12312
1	1		Bw_KBAB4|YP_001643771.1	pALH1|YP_891185.1
1	5		Bw_KBAB4|YP_001644058.1	pLVP1401|YP_004050080.1	pAW63|YP_001837277.1	pBMB74|Kscaffolds_12730	pE33L54|YP_245989.1	pBT9727|YP_173308.1
1	1		Bw_KBAB4|YP_001645162.1	pAH1134_566|ZP_03233956.1
3	4		Bw_KBAB4|YP_001645177.1	pCT281|AEA19580.1	pBMB293|1520plasmids_305	Bt_HD1|HD1_5439	Bt_YBT1520|1520_2723	pBMB302|Kscaffolds_12514	p03BB108_239|ZP_03115425.1
1	1		Bw_KBAB4|YP_001645458.1	p03BB108_239|ZP_03115478.1
7	14		Bw_KBAB4|YP_001645687.1	Bw_KBAB4|YP_001645716.1	pAH1134_566|ZP_03233746.1	pAH1134_566|ZP_03234151.1	pBMB171|YP_003667756.1	pBMB171|YP_003667791.1	pBMB400|1520plasmids_643	pBMB400|1520plasmids_666	pBMB431|Kscaffolds_12040	pBMB431|Kscaffolds_12225	Ba_Ames_Ancestor|YP_020384.1	Bc_AH820|YP_002452650.1	Bt_97_27|YP_037758.1	Bt_YBT020|ADY22770.1	Bc_03BB102|YP_002752203.1	Bt_Al_Hakam|YP_897097.1	pBc239|YP_002533389.1	pH308197_258|YP_002267417.1	pCER270|YP_001967232.1	pBc10987|NP_982074.1	pAH187_270|YP_002335835.1	pCT127|AEA19211.1	pE33L466|YP_245762.1	p03BB108_239|ZP_03115356.1	pBMB293|1520plasmids_280	pBMB302|Kscaffolds_12502
1	2		Bw_KBAB4|YP_001645929.1	p4BA1_82|ZP_04093613.1	pALH1|YP_891151.1
1	1		Bw_KBAB4|YP_001646216.1	pBWB404|YP_001642876.1
1	1		Bw_KBAB4|YP_001646374.1	pAH1134_566|ZP_03234052.1
11	3		pAH1134_566|ZP_03233822.1	pAH1134_566|ZP_03234342.1	Ba_Ames_Ancestor|YP_017703.1	Bc_E33L|YP_082594.1	Bt_BMB171|YP_003663485.1	Bt_Al_Hakam|YP_893830.1	Bt_YBT1520|1520_1234	Bt_HD1|HD1_1054	Bt_CT43|AEA14717.1	Bc_03BB102|YP_002748415.1	Bc_10987|NP_977497.1	Bc_B4264|YP_002365843.1	Bc_14579|NP_830861.1	p03BB108_239|ZP_03115470.1	p4AJ1_228|EEM56060.1	Bc_E33L|YP_083996.1
2	4		pAH1134_566|ZP_03233858.1	pAH1134_566|ZP_03234096.1	Bc_B4264|YP_002367916.1	pBWB401|YP_001642433.1	pBMB400|1520plasmids_481	pBMB431|Kscaffolds_12255	Bt_97_27|YP_037434.1
4	2		pAH1134_566|ZP_03234012.1	pAH1134_566|ZP_03234274.1	Bc_G9842|YP_002445852.1	Bt_CT43|AEA17121.1	Bt_YBT1520|1520_3777	Bt_HD1|HD1_4422	pBWB401|YP_001642565.1
1	10		pAH187_270|YP_002335938.1	pAH187_270|YP_003328990.1	Bc_G9842|YP_002446669.1	pBc239|YP_002533234.1	pAH187_270|YP_003328991.1	pAH820_272|YP_002455078.1	pBMB171|YP_003667633.1	pH308197_258|YP_002267316.1	pCT281|AEA19416.1	pBMB302|Kscaffolds_12333	pBMB293|1520plasmids_110	pAH187_270|YP_002335937.1	pAH820_272|YP_002455079.1	pE33L466|YP_245572.1	pBMB137|1520plasmids_976	pBMB302|Kscaffolds_12582
2	3		pAH820_10|YP_002443546.1	pAH820_10|YP_002443547.1	Bc_B4264|YP_002367316.1	Bc_G9842|YP_002446003.1	pBWB401|YP_001642520.1	pH308197_11|YP_002267525.1
2	8		pAH820_272|YP_002455098.1	pAH820_272|YP_002455104.1	Bc_E33L|YP_083989.1	Bt_97_27|YP_036764.1	pPER272|ABK01230.1	pH308197_258|YP_002267296.1	pCER270|YP_001967323.1	pAH187_270|YP_002335941.1	pBc239|YP_002533233.1	pBMB171|YP_003667634.1	pBtoxis|YP_001573830.1	pAH187_270|YP_002335939.1	pCER270|YP_001967321.1	pPER272|ABK01252.1
14	1		pBC210|YP_002267644.1	Bc_03BB102|YP_002752628.1	Bt_Al_Hakam|YP_897468.1	Bt_CT43|AEA18967.1	Bc_10987|NP_981688.1	Bw_KBAB4|YP_001647845.1	Bt_97_27|YP_039265.1	Bc_AH187|YP_002341338.1	Bc_14579|NP_834938.1	Bt_YBT1520|1520_5686	Bt_HD1|HD1_2540	Bt_BMB171|YP_003667402.1	Bt_YBT020|ADY24481.1	Bc_G9842|YP_002448810.1	Bc_Q1|YP_002532801.1
3	2		pBc239|YP_002533227.1	pBc239|YP_002533337.1	Bc_AH187|YP_002341193.1	pAH1134_566|ZP_03234094.1	Bt_HD1|HD1_1204	Bt_YBT1520|1520_1088
3	7		pBMB26|ADY24753.1	pBMB26|ADY24759.1	pBMB28|ADY24989.1	pBMB28|ADY25006.1	pBtoxis|YP_001573760.1	pBtoxis|YP_001573834.1	pBtoxis|YP_001573869.1	pBtoxis|YP_001573795.1	pBtoxis|YP_001573761.1	pBtoxis|YP_001573867.1	pBtoxis|YP_001573829.1	pBWB401|YP_001642557.1	pBWB401|YP_001642564.1	pBWB401|YP_001642601.1	pBWB401|YP_001642595.1	Bc_10987|NP_979636.1	pLVP1401|YP_004050058.1	Bc_391_98|YP_001376568.1	pBMB431|Kscaffolds_12176	pBMB400|1520plasmids_667	Bc_14579|NP_834794.1	pLVP1401|YP_004050052.1
1	5		pBMB302|Kscaffolds_12413	pBMB302|Kscaffolds_12414	Bt_YBT1520|1520_2363	pBMB431|Kscaffolds_11988	pBMB400|1520plasmids_552	pBMB293|1520plasmids_169	pCT281|AEA19488.1
1	2		pBMB400|1520plasmids_608	pBMB431|Kscaffolds_12051	Bt_HD1|HD1_885
8	5		pBWB401|YP_001642459.1	pBWB401|YP_001642635.1	Ba_Ames_Ancestor|YP_019161.1	Bc_AH820|YP_002451488.1	Bc_CI|YP_003792268.1	Bt_97_27|YP_036631.1	Bc_E33L|YP_083852.1	Bt_Al_Hakam|YP_895074.1	Bc_03BB102|YP_002749882.1	Bc_G9842|YP_002445882.1	pH308197_73|YP_002267184.1	pBMB137|1520plasmids_860	pCT127|AEA19285.1	pBMB95|Kscaffolds_12667
4	5		pE33L466|YP_245565.1	pE33L466|YP_245840.1	Bc_03BB102|YP_002750589.1	pBT9727|YP_173286.1	Bc_AH187|YP_002336985.1	pPER272|ABK01225.1	pAH820_272|YP_002455034.1	Bc_391_98|YP_001374353.1	pCI-XO2|YP_003787073.1	Bc_CI|YP_003793007.1
4	13		pE33L466|YP_245587.1	Bc_03BB102|YP_002750632.1	Bt_Al_Hakam|YP_895726.1	Bc_E33L|YP_084566.1	pPER272|ABK01197.1	pAH820_272|YP_002455122.1	p03BB108_239|ZP_03115387.1	pCER270|YP_001967315.1	pAH187_270|YP_002335930.1	pBc10987|NP_982232.1	Bw_KBAB4|YP_001645804.1	pBc239|YP_002533241.1	pH308197_258|YP_002267322.1	pXO1|YP_003541044.1	pBCXO1|YP_002267811.1	p03BB102_179|YP_002753021.1	pCI-XO1|YP_003786992.1
4	4		pHD2_56|ZP_04136286.1	pCT51|AEA19642.1	Bc_14579|NP_833422.1	Bt_BMB171|YP_003665894.1	Bc_E33L|YP_084991.1	pBMB431|Kscaffolds_12056	pBMB400|1520plasmids_476	Bt_YBT1520|1520_5499
3	3		pW_87|ZP_03104416.1	pW_87|ZP_03104497.1	Bc_10987|NP_976495.1	Bt_BMB171|YP_003667582.1	Bt_Al_Hakam|YP_897354.1	pFR12.5|ABY68472.1	p4BA1_82|ZP_04093566.1
Rows in red color represent the shared genes are included in operon
Rows in blue color represent the shared genes are not included in operon but located together
Rows with yellow backgroud represent the shared gene between pBWM401 and the chromosome of B. cereus B4264
[truncated: 34 more columns]
