# Supplementary material for: Plasmids are vectors for redundant chromosomal genes in the Bacillus cereus group
Source: BMC Genomics. 2015 Jan 22;16(1):6. doi: 10.1186/s12864-014-1206-5 (PMC4326196; doi:10.1186/s12864-014-1206-5)
Supplement: Additional file 2: Table S4. — Transcriptional profiles of shared genes between plasmids and chromosome that have similar promoter and terminator sequences among the four time points. [file 12864_2014_1206_MOESM2_ESM.xlsx]

## Sheet: Sheet4
Table S4 Transcriptional profiles of shared genes between plasmids and chromosome that have similar promoter and terminator sequences among the four time points.
Gene_chr	annotation	7 h_RPKM	9 h_RPKM	13 h_RPKM	22 h_RPKM		Gene_pls	annotation	7 h_RPKM	9 h_RPKM	13 h_RPKM	22 h_RPKM	upstream_identity	downstream_identity
CT43_CH1854	holin	0.0	0.0	0.0	0.0		CT43_P281003	holin-like protein	19.9	41.1	321.9	13.0	0	0
CT43_CH2600	triple helix repeat-containing collagen	0.0	0.0	0.0	520.0		CT43_P281024	Monoxygenase	0.0	22.3	11.6	8.1	0	0
CT43_CH0181	oligopeptide-binding protein oppA	94.3	0.0	0.0	0.0		CT43_P281048	Oligopeptide transporter, periplasmic-binding protein	7.6	0.0	18.4	0.0	0	0
CT43_CH1817	hypothetical protein	0.0	0.0	0.0	0.0		CT43_P281087	hypothetical protein	0.0	18.8	0.0	0.0	0	0
CT43_CH0952	RNA-directed DNA polymerase	201.9	238.8	168.5	34.7		CT43_P281096	hypothetical protein	139.7	162.2	100.5	19.6	100	93.55
CT43_CH2433	hemolysin BL lytic component L2	107.9	60.7	0.0	0.0		CT43_P281237	Tripartite hemolysin BL component L1	16.0	16.5	7.4	0.0	0	0
CT43_CH2434	hemolysin BL lytic component L1	318.8	120.0	71.8	0.0		CT43_P281238	Hemolysin BL-binding component	9.9	10.2	24.0	9.7	0	0
CT43_CH3584	hypothetical protein	0.0	0.0	0.0	0.0		CT43_P281252	hypothetical protein	5.5	5.7	71.6	0.0	0	0
CT43_CH5108	TrkA domain-containing protein	0.0	0.0	0.0	0.0		CT43_P281267	TrkA domain protein	5.7	5.9	513.5	0.0	0	0
CT43_CH5107	Na+/H+ antiporter NapA	0.0	0.0	0.0	0.0		CT43_P281268	Na+/H+ antiporter NapA-like protein	0.0	2.4	143.7	0.0	0	0
CT43_CH2912	hypothetical protein	0.0	0.0	0.0	0.0		CT43_P83037	hypothetical protein	3.7	23.1	30.1	0.0	0	0
CT43_CH2913	TetR family transcriptional regulator	0.0	0.0	0.0	0.0		CT43_P83038	Transcriptional regulator, TetR	9.5	0.0	77.2	0.0	0	0
